# Supplementary material for: Plasminogen activator inhibitor 1 promotes aortic aging–like pathophysiology in humans and mice
Source: J Clin Invest. 2025 Sep 30;135(23):e196714. doi: 10.1172/JCI196714 (PMC12646655; doi:10.1172/JCI196714)
Supplement: Supporting data values [file jci-135-196714-s338.xlsx]

## Sheet: Table 1, Figure 1a-b, sup fig 1
Age (years)	SERPINE1+/+	SERPINE1TA700/+	Sex
43	5.3	6.8	F
45	7.5	6.6	F
45	7.2	6.7	F
45	7.7	5.9	F
47	7.1	8.7	F
48	7.5	7.4	F
51	8.4	5.2	F
52	9	8.1	F
52	6.7	7.4	F
52	8.6	8.5	F
54	7	8.1	F
57	7.5	7.3	F
57	7.7	7.2	F
63	9	8	F
65	9.5	5.5	F
66	10.1	6.1	F
67	9.9	7.2	F
68	10.5	8.4	F
69	10.8	9.5	F
70	10.5	7.9	F
77	10.3	10.6	F
82	8.8	12.1	F
48	7.7	6.6	M
50	9.8	6.4	M
53	9.9	8.5	M
53	9.8	6.2	M
53	10.3	6.4	M
54	7.5	6.5	M
59	9.3	6	M
65	10.9	10.7	M
76	12.5	8.5	M
76	10.9	8.8	M
86	9	11.4	M

## Sheet: Figure 1d
Serpine1+/+	Serpine1c.699_700dupTA/+	Serpine1c.699_700dupTA/c.699_700dupT
1.42	0.716517	-0.0051
1.44	0.92395	-0.03596
0.8798	0.6242	-0.0194
2.82	1.159	-0.05016
1.935	0.716517	-0.054898
2.04	1.2418	-0.005206
1.3436	0.87269	-0.050165

## Sheet: Figure 1e
Serpine1+/+	Serpine1TA700/+
404.371	274.679
434.369	477.281
	328.789
	320.683
567.804	352.859
528.405	248.434
513.498	496.725
460.49	275.844
	343.217
	410.243

## Sheet: Figure 1f, sup fig 3
Cage Number	Mouse ID	Date of Birth	Sex	Ear Mark	Genotype	Cage of parents	Age in years	Age in days
2509541	250-C262	2022-08-19	F	EM6	WT	2440825	2 Y 2 M 25 D	817
2387748	250-C79	2021-07-27	F	EM1	WT		0 Y 8 M 12 D	254
2490300	250-C145	2022-01-15	F	EM4	WT	2387748	0 Y 11 M 0 D	334
2490300	250-C146	2022-01-15	F	EM6	WT	2387748	0 Y 11 M 0 D	334
2303075	250-C36	44155	F	NEM	WT	2265609	1 Y 9 M 2 D	640
2518972	250-C274	2022-09-09	F	EM3	WT	2440825	1 Y 9 M 13 D	651
2335689	250-C35	2021-01-27	F	EM3	WT	2309624	1 Y 9 M 13 D	651
2317093	250-C37	2020-11-20	F	EM1	WT	2265609	2 Y 3 M 9 D	831
2518972	250-C273	2022-09-09	F	EM1	WT	2440825	2 Y 3 M 10 D	832
2533239	250-C297	2022-10-24	F	EM3	WT	2440825	1 Y 11 M 29 D	730
2509541	250-C262	2022-08-19	F	EM6	WT	2440825	2 Y 2 M 25 D	817
2615997	250-C402	2023-06-23	F	EM1	WT	2556132	1 Y 5 M 10 D	529
2741422	250-C293	2022-10-14	F	EM2,5	WT	2440825	2 Y 6 M 7 D	920
2731506	250-C603	2024-05-29	F	EM2,5	WT	2711756	0 Y 10 M 27 D	331
2836397	250-C389	2023-06-08	F	EM4,6	WT	2349790	2 Y 1 M 6 D	767
2511607	250-C266	44792	M	EM4	WT	2440825	1 Y 9 M 2 D	640
2685529	250-C513	45312	M	EM1	WT	2604441	0 Y 3 M 3 D	94
2662696	250-C483	45244	M	EM4	WT	2604441	1 Y 2 M 9 D	436
2518971	250-C270	44813	M	EM3	WT	2440825	2 Y 3 M 3 D	825
2778382	250-C822	45581	M	EM1	WT	2684664	0 Y 2 M 25 D	86
2572619	250-C341	44977	M	EM3	WT	2556132	2 Y 1 M 11 D	768
2558996	250-C334	44935	M	EM3	WT	2506067	2 Y 5 M 0 D	882
2558996	250-C333	44935	M	EM1	WT	2506067	2 Y 5 M 1 D	883
2608177	250-C386	45085	M	EM4	WT	2349787	2 Y 1 M 28 D	789
2568656	250-C93	44443	F	EM1	Het	2349794	1 Y 6 M 29 D	575
2349794	250-C30	44223	F	EM3	Het	CC02309624	1 Y 6 M 29 D	575
2512031	250-C21	44187	F	EM1,4	Het	2309624	2 Y 0 M 28 D	758
2349781	253-B7	44039	F	EM1	Het	2267681	2 Y 4 M 18 D	871
2349794	250-C31	44223	F	EM4	Het	2309624	2 Y 5 M 29 D	910
2248683	253-K	43914	F	EM4	Het	-	2 Y 5 M 27 D	910
2349781	253-B8	44039	F	EM3	Het	2267681	2 Y 6 M 26 D	940
2222784	250-F	43908	F	EM1	Het	-	2 Y 7 M 16 D	960
2265609	250-C	43882	F	EM3	Het	-	2 Y 7 M 27 D	970
2335689	250-C33	44223	F	EM1	Het	2309624	3 Y 1 M 3 D	1129
2523584	250-C288	44827	F	EM3	Het	2506067	2 Y 1 M 21 D	782
2736793	250-C290	44842	F	EM6	Het	2506067	2 Y 1 M 5 D	767
2589878	250-C298	44858	F	EM4	Het	2440825	2 Y 0 M 20 D	751
2568653	250-C78	44404	F	EM4	Het	2349794	3 Y 5 M 27 D	1276
2741422	250-C287	44827	F	EM1	Het	2506067	2 Y 6 M 25 D	936
2603642	250-C290	44842	F	EM6	Het	2506067	2 Y 7 M 3 D	946
2603642	250-C289	44842	F	EM4	Het	2506067	2 Y 7 M 5 D	948
2800589	250-C360	45020	F	EM4	Het	2556132	2 Y 1 M 9 D	770
2415279	250-C118	2021-10-15	M	EM1	Het	2387748	0 Y 11 M 0 D	350
2362424	250-C43	2021-05-03	M	EM3	Het	2349794	1 Y 8 M 22 D	630
2335687	250-C23	2021-01-27	M	NEM	Het	2309624	1 Y 8 M 22 D	630
2407065	250-C39	2020-11-20	M	EM1	Het	2265609	1 Y 10 M 2 D	671
2399343	250-C92	2021-09-04	M	EM6	Het	2349794	2 Y 0 M 23 D	753
2303075	250-C4	2020-10-10	M	NEM	Het	250-C	2 Y 3 M 9 D	831
2435833	250-C1 or C2	2020-08-10	M	?	Het	?	2 Y 3 M 9 D	831
2325099	250-C14	2020-12-22	M	EM2	Het	2309624	2 Y 4 M 18 D	871
2245343	250-J	2020-02-21	M	NEM	Het		2 Y 4 M 28 D	879
2245343	250-L	2020-02-21	M	EM3	Het		2 Y 5 M 6 D	887
2399343	250-C88	2021-09-04	M	NEM	Het	2349794	2 Y 5 M 6 D	889
2335687	250-C24	2021-01-27	M	EM1	Het	2309624	2 Y 5 M 14 D	895
2335687	250-C24	2021-01-27	M	EM1	Het	2309624	2 Y 7 M 2 D	944
2399583	250-C11	2020-12-22	M	EM3	Het	2309624	2 Y 7 M 27 D	970
2335687	250-C26	2021-01-27	M	EM3	Het	2309624	2 Y 9 M 20 D	1023
2660069	250-C1,2	2020-08-10	M	NEM	Het	2640166	3 Y 3 M 25 D	1212
2398227	253-B10	2021-06-19	M	EM1	Het	2349781	3 Y 7 M 4 D	1314
2518971	250-C272	2022-09-09	M	EM6	Het	2440825	2 Y 4 M 22 D	875
2523583	250-C285	2022-09-23	M	EM1	Het	2506067	2 Y 4 M 25 D	877
2557168	250-C303	2022-11-12	M	EM3	Het	2506067	2 Y 4 M 7 D	858
2577568	250-C350	2023-03-08	M	EM4	Het	2589878	2 Y 1 M 10 D	772
2627834	250-C417	2023-08-09	M	EM6	Het	2589878	1 Y 10 M 3 D	673
2614992	250-C395	2023-06-28	M	EM3	Het	2589878	1 Y 11 M 16 D	716
2586919	250-C355	2023-04-04	M	EM4	Het	2556132	2 Y 2 M 13 D	805
2623768	250-C413	2023-07-22	M	EM3	Het	2556132	2 Y 0 M 7 D	738

## Sheet: Figure 2b-d, sup fig 4
	Serpine1+/+							Serpine1TA700/+
Female Baseline PWV	3.023	2.396	3.097					2.642	2.881	2.919
Female EOS PWV	5.415	5.412	5.32					3.411	2.719	4.023
	Serpine1+/+							Serpine1TA700/+
Male Baseline PWV	2.649	3.265	3.26	2.631	2.593	2.98	2.324	2.649	2.733	3.012	2.368	2.553	2.993
Male EOS PWV	5.034	5.23	4.727	4.413	5.337	5.475	5.304	3.34	3.232	3.359	3.994	3.234	3.63
	Serpine1+/+							Serpine1TA700/+
Male Baseline SBP	92.5	91.4	92.53	96.125	96	95	97	98.1667	96.25	102.95	95	91	97
Male EOS SBP	117	123	105	110	120.4	120.7	126	111	108	97	112	128	116
	Serpine1+/+							Serpine1TA700/+
Female Baseline SBP	98.5	96	99					98.3333	97.6667	104
Female EOS SBP	116.769	120.4	123.6					104	105	111.7
	Serpine1+/+							Serpine1TA700/+
Male Baseline E/e'	24.183	23.191	20.991	22.288	20.558	22.924	22.08	16.081	23.455	23.951	19.205	20.714	22.748
Male Baseline E/e'	23.107	28.707	25.161	25.442	26.538	26.371	27.222	26.915	19.731	20.012	23.633	24.699	17.565
	Serpine1+/+							Serpine1TA700/+
Female Baseline E/e'	17.049	17.565	24.562					19.484	17.754	18.028
Female Baseline E/e'	24.848	24.053	32.672					19.011	15.242	17.812

## Sheet: Figure 3b-d, sup fig 6
	Serpine1+/+										SERPINE1StabOE
Female Baseline PWV	2.8612	1.53268	3.12057	2.8189							2.54067	2.04986	3.0607	1.89417	1.71066	3.37383	2.89551	3.13505	3.16518	2.84634
Female EOS PWV	3.708	3.44	2.924	2.795							4.718	4.164	4.492	4.794	4.679	4.311	4.467	4.452	4.371	3.751
	Serpine1+/+										SERPINE1StabOE
Male Baseline PWV	1.67202	2.13699	2.66554	3.16692	2.82293						3.75345	2.63886	2.83513	2.2577
Male EOS PWV	3.551	3.224	3.19	3.051							4.246	4.853	4.746	4.723
	Serpine1+/+							SERPINE1StabOE
Male Baseline SBP	97.4	99.25	100.077	104.1	104.667			128.909	111.273	114.6	116.889
Male EOS SBP	108.875	93.5	95.1429	95.4				110.421	119.969	106	111.6
	Serpine1+/+										SERPINE1StabOE
Female Baseline SBP	91.5	94.5	109.909	103.909							102.833	98.2727	116	112.6	101.125	113.375	94.3636	107.333	121	103.118
Female EOS SBP	96.625	98.8	97.6471	103.615							112.714	114.133	99.0833	116.676	119	117.111	116	109.436	112.909	106.077
	Serpine1+/+							SERPINE1StabOE
Male Baseline E/e'	17.342	16.29	15.15	14.429	16.004			21.481	23.401	28.638	23.077
Male Baseline E/e'	16.379	18.782	15.386	16.602				22.036	27.349	22.506	30.403
	Serpine1+/+										Serpine1TA700/+
Female Baseline E/e'	16.966	17.271	16.571	18.471							21.832	20.366	21.845	16.92	22.747	20.443	24.458	20.882	20.681	22.103
Female Baseline E/e'	17.432	17.762	17.058	16.293							24.709	22.383	20.684	21.537	19.401	23.265	22.08	25.912	18.471	25.529

## Sheet: Figure 4b
gene_id	v6201	v6202	v6203	v6204	v6186	v6187	v6196	v6198	v6192	v6190	v6199	v6200	TA700_Het	TA700_WT	log2FoldChange	pvalue	padj	gene_name	gene_chr	gene_start	gene_end	gene_strand	gene_length	gene_biotype	gene_description	tf_family	v6201_count	v6202_count	v6203_count	v6204_count	v6186_count	v6187_count	v6196_count	v6198_count	v6192_count	v6190_count	v6199_count	v6200_count	v6201_fpkm	v6202_fpkm	v6203_fpkm	v6204_fpkm	v6186_fpkm	v6187_fpkm	v6196_fpkm	v6198_fpkm	v6192_fpkm	v6190_fpkm	v6199_fpkm
ENSMUSG00000002633	178.978	9.88142	0.773712	10.4868	1734.63	0	0	0	0	0	0	0	322.458	0	24.6435	1.65e-22	3.42e-18	Shh	5	28661813	28672254	-	2847	protein_coding	sonic hedgehog [Source:MGI Symbol;Acc:MGI:98297]	-	159	11	1	11	1524	0	0	0	0	0	0	0	3.68074	0.205844	0.0159582	0.217096	36.1607	0	0	0	0	0	0
ENSMUSG00000022435	606.723	0	0	0	5885.67	0	0	0	0	0	0	0	1082.07	0	27.2566	1.13e-19	1.17e-15	Upk3a	15	84901342	84906748	+	1093	protein_coding	uroplakin 3A [Source:MGI Symbol;Acc:MGI:98914]	-	539	0	0	0	5171	0	0	0	0	0	0	0	32.5008	0	0	0	319.59	0	0	0	0	0	0
ENSMUSG00000013338	221.752	0	0	0	2463.08	2.30251	0	0	0	0	0	0	447.856	0	25.4436	2.41e-17	1.67e-13	Fer1l4	2	155861059	155894867	-	6896	protein_coding	fer-1-like 4 (C. elegans) [Source:MGI Symbol;Acc:MGI:1921812]	-	197	0	0	0	2164	2	0	0	0	0	0	0	1.88276	0	0	0	21.1982	0.0196165	0	0	0	0	0
ENSMUSG00000000544	86.6748	0	0.773712	0	803.574	0	0	0	0	0	0	0	148.504	0	24.5984	2.62e-16	1.26e-12	Gpa33	1	165957807	165994079	+	2742	protein_coding	glycoprotein A33 (transmembrane) [Source:MGI Symbol;Acc:MGI:1891703]	-	77	0	1	0	706	0	0	0	0	0	0	0	1.85075	0	0.0165693	0	17.3931	0	0	0	0	0	0
ENSMUSG00000057454	76.544	0	0	0	778.534	0	0	0	0	0	0	0	142.513	0	24.5462	3.03e-16	1.26e-12	Lypd3	7	24335975	24340543	+	1649	protein_coding	Ly6/Plaur domain containing 3 [Source:MGI Symbol;Acc:MGI:1919684]	-	68	0	0	0	684	0	0	0	0	0	0	0	2.71778	0	0	0	28.0204	0	0	0	0	0	0
ENSMUSG00000074445	67.5388	0	0	0	748.94	1.15125	0	0	0	0	0	0	136.272	0	24.4777	3.66e-16	1.26e-12	Sprr2a3	3	92192724	92198712	+	2883	protein_coding	small proline-rich protein 2A3 [Source:MGI Symbol;Acc:MGI:3845028]	-	60	0	0	0	658	1	0	0	0	0	0	0	1.37161	0	0	0	15.4177	0.0234609	0	0	0	0	0
ENSMUSG00000050520	79.9209	0	0	0.953349	575.933	3.45376	0	0	0	0	0	0	110.043	0	24.1927	7.99e-16	2.37e-12	Cldn8	16	88357716	88360071	-	2356	protein_coding	claudin 8 [Source:MGI Symbol;Acc:MGI:1859286]	-	71	0	0	1	506	3	0	0	0	0	0	0	1.98613	0	0	0.0238491	14.5082	0.0861263	0	0	0	0	0
ENSMUSG00000043430	39.3976	0	0	0	338.048	0	0	0	0	0	0	0	62.9075	0	23.423	6.34e-15	1.64e-11	Psapl1	5	36361365	36363912	+	2548	protein_coding	prosaposin-like 1 [Source:MGI Symbol;Acc:MGI:1924193]	-	35	0	0	0	297	0	0	0	0	0	0	0	0.905303	0	0	0	7.87401	0	0	0	0	0	0
ENSMUSG00000029260	46.1515	0	0	0	309.592	0	0	0	0	0	0	0	59.2906	0	23.0503	1.68e-14	3.88e-11	Ugt2b34	5	87037626	87054796	-	4312	protein_coding	UDP glucuronosyltransferase 2 family, polypeptide B34 [Source:MGI Symbol;Acc:MGI:2140962]	-	41	0	0	0	272	0	0	0	0	0	0	0	0.626658	0	0	0	4.26117	0	0	0	0	0	0
ENSMUSG00000079604	28.1412	0	0	0	188.942	0	0	0	0	0	0	0	36.1806	0	22.6777	4.45e-14	9.23e-11	Gm13219	2	9357242	9452487	+	4910	lncRNA	predicted gene 13219 [Source:MGI Symbol;Acc:MGI:3651678]	-	25	0	0	0	166	0	0	0	0	0	0	0	0.335571	0	0	0	2.28384	0	0	0	0	0	0
ENSMUSG00000018211	15.7591	0	0	0	162.764	0	0	0	0	0	0	0	29.7538	0	22.4144	8.74e-14	1.65e-10	Wfdc15b	2	164056374	164063580	-	572	protein_coding	WAP four-disulfide core domain 15B [Source:MGI Symbol;Acc:MGI:2445041]	-	14	0	0	0	143	0	0	0	0	0	0	0	1.61309	0	0	0	16.888	0	0	0	0	0	0
ENSMUSG00000025481	19.136	0	0	0	152.52	0	0	0	0	0	0	0	28.6093	0	22.3632	9.96e-14	1.72e-10	Urah	7	140414931	140417879	+	1427	protein_coding	urate (5-hydroxyiso-) hydrolase [Source:MGI Symbol;Acc:MGI:1916142]	-	17	0	0	0	134	0	0	0	0	0	0	0	0.785146	0	0	0	6.34336	0	0	0	0	0	0
ENSMUSG00000113599	21.3873	0	0	0	138.861	0	0	0	0	0	0	0	26.7081	0	22.2685	1.27e-13	2.02e-10	9530014B07Rik	13	53789930	53793229	-	744	lncRNA	RIKEN cDNA 9530014B07 gene [Source:MGI Symbol;Acc:MGI:1924648]	-	19	0	0	0	122	0	0	0	0	0	0	0	1.68309	0	0	0	11.0771	0	0	0	0	0	0
ENSMUSG00000037411	511.044	492.274	462.68	775.073	437.072	728.744	8694.93	7266.25	2062.26	3612.69	1724.87	1894.39	567.814	4209.23	-2.89023	6.86e-12	1.02e-08	Serpine1	5	137090358	137101122	-	3876	protein_coding	serine (or cysteine) peptidase inhibitor, clade E, member 1 [Source:MGI Symbol;Acc:MGI:97608]	-	454	548	598	813	384	633	8651	9892	1974	3587	1124	2144	7.71965	7.53235	7.00953	11.7856	6.69247	11.0461	133.598	111.303	31.7469	55.2931	25.5587
ENSMUSG00000105906	77.6696	425.799	519.934	58.1543	187.804	122.033	15.0762	9.54925	39.699	4.02865	10.7421	16.788	231.899	15.9805	3.86014	2.2e-10	3.04e-07	Iglc1	16	18880368	18880821	-	454	IG_C_gene	immunoglobulin lambda constant 1 [Source:MGI Symbol;Acc:MGI:99546]	-	69	474	672	61	165	106	15	13	38	4	7	19	10.0166	55.6233	67.2489	7.54954	24.5509	15.7921	1.97767	1.24881	5.21753	0.526414	1.35893
ENSMUSG00000000385	709.157	4.49155	3.86856	6.67344	7717.04	2.30251	0	1.46912	0	0	0	0	1407.26	0.244853	12.3305	3.14e-08	4.07e-05	Tmprss2	16	97365882	97412395	-	7302	protein_coding	transmembrane protease, serine 2 [Source:MGI Symbol;Acc:MGI:1354381]	-	630	5	5	7	6780	2	0	2	0	0	0	0	5.68623	0.0364806	0.03111	0.0538645	62.723	0.0185258	0	0.0119453	0	0	0
ENSMUSG00000019997	2005.9	1628.64	1892.5	2842.89	2122.76	3214.3	17703.4	18056.9	6534.67	6975.6	5524.49	3901.88	2284.5	9782.83	-2.09847	7.7e-08	9.4e-05	Ccn2	10	24471340	24474581	+	2861	protein_coding	cellular communication network factor 2 [Source:MGI Symbol;Acc:MGI:95537]	-	1782	1813	2446	2982	1865	2792	17614	24582	6255	6926	3600	4416	41.0502	33.7609	38.8428	58.5648	44.0352	66.0066	368.517	374.72	136.285	144.64	110.902
ENSMUSG00000023039	1430.7	12.5763	30.9485	23.8337	11057.7	10.3613	17.0863	5.87646	11.4918	23.1647	4.60374	18.5552	2094.35	13.463	7.27976	1.41e-07	0.000163083	Krt7	15	101308924	101328194	+	7049	protein_coding	keratin 7 [Source:MGI Symbol;Acc:MGI:96704]	-	1271	14	40	25	9715	9	17	8	11	23	3	21	11.8835	0.105812	0.257813	0.199278	93.1009	0.0863584	0.144357	0.049496	0.0972753	0.19495	0.0375103
ENSMUSG00000095583	3.37694	12.5763	40.233	1.9067	7.96745	95.5541	0	0.734558	0	0	0	0	26.9358	0.122426	6.69976	2.8e-07	0.00030588	Ighv14-2	12	113958089	113958518	-	351	IG_V_gene	immunoglobulin heavy variable 14-2 [Source:MGI Symbol;Acc:MGI:4439607]	-	3	14	52	2	7	83	0	1	0	0	0	0	0.5633	2.12498	6.73082	0.320162	1.34719	15.9941	0	0.124251	0	0	0
ENSMUSG00000006313	917.402	7.18649	15.4742	20.9737	9920.61	5.75627	4.02031	8.81469	4.17885	26.1862	16.8804	2.65074	1814.57	10.4552	7.44237	3.99e-07	0.000414111	Upk1a	7	30302517	30312272	-	1421	protein_coding	uroplakin 1A [Source:MGI Symbol;Acc:MGI:98911]	-	815	8	20	22	8716	5	4	12	4	26	11	3	37.7998	0.299937	0.639451	0.869912	414.345	0.237994	0.168494	0.368294	0.17547	1.09321	0.682268
ENSMUSG00000076583	4.50259	45.8138	111.415	4.76674	5.69104	2.30251	0	0.734558	0	0	0	0	29.0819	0.122426	6.81642	4.6e-07	0.000454124	Igkv8-24	6	70193842	70194405	-	365	IG_V_gene	immunoglobulin kappa chain variable 8-24 [Source:MGI Symbol;Acc:MGI:4947958]	-	4	51	144	5	5	2	0	1	0	0	0	0	0.722258	7.44408	17.9243	0.769704	0.925371	0.370618	0	0.119485	0	0	0
ENSMUSG00000076937	122.695	816.564	591.116	81.988	180.975	42.5964	18.0914	19.8331	52.2356	23.1647	10.7421	63.6177	305.989	31.2808	3.2869	7.38e-07	0.000696341	Iglc2	16	19017146	19019101	-	612	IG_C_gene	immunoglobulin lambda constant 2 [Source:MGI Symbol;Acc:MGI:99547]	-	109	909	764	86	159	37	18	27	50	23	7	72	11.7382	79.131	56.717	7.89576	17.5503	4.08922	1.76051	1.92407	5.09279	2.24543	1.0081
ENSMUSG00000049436	739.55	73.6615	75.8238	8.58014	7824.04	16.1176	3.01523	11.0184	29.2519	2.01432	3.06916	34.4596	1456.29	13.8048	6.71778	8.35e-07	0.000753145	Upk1b	16	38593546	38620690	-	2089	protein_coding	uroplakin 1B [Source:MGI Symbol;Acc:MGI:98912]	-	657	82	98	9	6874	14	3	15	28	2	2	39	20.7278	2.09127	2.13137	0.242075	222.285	0.453293	0.0859608	0.313156	0.83552	0.0572025	0.0843816
ENSMUSG00000004552	611.226	71.8649	73.5026	0.953349	4341.12	1.15125	0	0.734558	0	13.0931	1.53458	0.883579	849.97	2.70764	8.29481	1.29e-06	0.00111951	Ctse	1	131566044	131603243	+	3170	protein_coding	cathepsin E [Source:MGI Symbol;Acc:MGI:107361]	-	543	80	95	1	3814	1	0	1	0	13	1	1	11.2893	1.34451	1.36156	0.017725	81.2756	0.0213369	0	0.0137578	0	0.245023	0.0278033
ENSMUSG00000096464	4.50259	26.9493	29.401	2.86005	86.5037	0	0	0	0	0	0	0	25.0361	0	7.07578	2.02e-06	0.00167241	Ighv2-2	12	113551887	113552322	-	352	IG_V_gene	immunoglobulin heavy variable 2-2 [Source:MGI Symbol;Acc:MGI:4439894]	-	4	30	38	3	76	0	0	0	0	0	0	0	0.748933	4.54059	4.9047	0.478878	14.5851	0	0	0	0	0	0
ENSMUSG00000095589	16.8847	19.7628	101.356	0.953349	48.9429	6.90752	0	2.20367	0	0	0	0	32.4679	0.367279	6.12741	2.13e-06	0.001702	Ighv1-55	12	115171715	115172211	-	415	IG_V_gene	immunoglobulin heavy variable 1-55 [Source:MGI Symbol;Acc:MGI:4439716]	-	15	22	131	1	43	6	0	3	0	0	0	0	2.38215	2.82429	14.3415	0.135394	6.99937	0.977897	0	0.315269	0	0	0
ENSMUSG00000022696	90.0517	373.697	218.187	31.4605	513.331	14.9663	28.1422	18.3639	17.7601	16.1146	0	19.4387	206.949	16.6366	3.62778	2.23e-06	0.00171516	Sidt1	16	44060543	44153559	-	5623	protein_coding	SID1 transmembrane family, member 1 [Source:MGI Symbol;Acc:MGI:2443155]	-	80	416	282	33	451	13	28	25	17	16	0	22	0.937664	3.94148	2.27852	0.329756	5.4181	0.156374	0.298063	0.193901	0.18846	0.17001	0
ENSMUSG00000076563	9.00517	13.4747	84.3346	4.76674	17.0731	0	0	0	0	0	0	0	21.4424	0	6.8571	2.54e-06	0.00183964	Igkv5-48	6	69703557	69704122	-	360	IG_V_gene	immunoglobulin kappa variable 5-48 [Source:MGI Symbol;Acc:MGI:3642817]	-	8	15	109	5	15	0	0	0	0	0	0	0	1.46458	2.21985	13.7561	0.780394	2.81467	0	0	0	0	0	0
ENSMUSG00000005251	175.601	116.78	160.932	62.921	1382.92	33.3864	27.1371	24.975	40.7438	24.1719	1.53458	30.9253	322.09	24.9146	3.68677	2.57e-06	0.00183964	Ripk4	16	97543133	97564987	-	3591	protein_coding	receptor-interacting serine-threonine kinase 4 [Source:MGI Symbol;Acc:MGI:1919638]	-	156	130	208	66	1215	29	27	34	39	24	1	35	2.86309	1.92869	2.6316	1.0327	22.856	0.546226	0.450055	0.412925	0.676997	0.399318	0.0245438
ENSMUSG00000076613	92.303	1692.42	3933.55	115.355	1051.7	8.05878	101.513	22.0367	12.5365	4.02865	3.06916	25.6238	1148.9	28.1346	5.34997	3.19e-06	0.00217007	Ighg2b	12	113266585	113271553	-	2678	IG_C_gene	immunoglobulin heavy constant gamma 2B [Source:MGI Symbol;Acc:MGI:96445]	-	82	1884	5084	121	924	7	101	30	12	4	2	29	2.01804	37.4804	86.2515	2.53876	23.3077	0.176798	2.2575	0.488561	0.279324	0.0892427	0.0658227
ENSMUSG00000022491	43.9002	1493.89	1138.13	3.8134	0	4.60502	0	0	0	0	0	0	447.39	0	11.2356	3.26e-06	0.00217007	Glycam1	15	103471186	103473508	-	2133	protein_coding	glycosylation dependent cell adhesion molecule 1 [Source:MGI Symbol;Acc:MGI:95759]	-	39	1663	1471	4	0	4	0	0	0	0	0	0	1.20503	41.537	31.3324	0.10537	0	0.126841	0	0	0	0	0
ENSMUSG00000034634	703.529	773.445	607.364	47.6674	5653.47	16.1176	10.0508	19.8331	62.6827	19.1361	61.3832	96.3101	1300.27	44.8993	4.85665	3.35e-06	0.00217007	Ly6d	15	74633905	74635469	-	744	protein_coding	lymphocyte antigen 6 complex, locus D [Source:MGI Symbol;Acc:MGI:96881]	-	625	861	785	50	4967	14	10	27	60	19	40	109	55.3647	61.6544	47.9367	3.7761	450.983	1.27276	0.804534	1.5827	5.02708	1.52582	4.73853
ENSMUSG00000020911	1125.65	58.3902	56.481	53.3875	8920.13	20.7226	45.2285	30.8514	22.9837	38.2722	21.4841	54.7819	1705.79	35.6003	5.58153	3.58e-06	0.00224879	Krt19	11	100031636	100039491	-	1855	protein_coding	keratin 19 [Source:MGI Symbol;Acc:MGI:96693]	-	1000	65	73	56	7837	18	45	42	22	38	14	62	35.5289	1.86682	1.78793	1.69625	285.394	0.656324	1.45206	0.987446	0.739292	1.22395	0.665182
ENSMUSG00000018168	69.7901	1260.33	930.002	77.2213	120.65	50.6552	43.2183	36.7279	52.2356	60.4297	38.3645	25.6238	418.108	42.7666	3.29026	4.1e-06	0.00250476	Ikzf3	11	98355728	98436857	-	8754	protein_coding	IKAROS family zinc finger 3 [Source:MGI Symbol;Acc:MGI:1342542]	zf-C2H2	62	1403	1202	81	106	44	43	50	50	60	25	29	0.466778	8.53857	6.23835	0.519906	0.817971	0.339966	0.294022	0.249099	0.356042	0.409513	0.251704
ENSMUSG00000049493	38.272	10.7797	17.0217	11.4402	283.414	12.6638	0	4.40735	6.26827	0	0	1.76716	62.2652	2.0738	4.86428	4.56e-06	0.00268766	Pls1	9	95634695	95727364	-	3890	protein_coding	plastin 1 (I-isoform) [Source:MGI Symbol;Acc:MGI:104809]	-	34	12	22	12	249	11	0	6	6	0	0	2	0.576043	0.164348	0.256948	0.173332	4.32403	0.191264	0	0.0672682	0.0961477	0	0
ENSMUSG00000023905	381.594	203.018	295.558	505.275	340.324	394.88	1546.81	1488.21	740.701	706.021	808.724	541.634	353.442	972.018	-1.46022	4.66e-06	0.00268766	Tnfrsf12a	17	23894419	23896442	-	1932	protein_coding	tumor necrosis factor receptor superfamily, member 12a [Source:MGI Symbol;Acc:MGI:1351484]	-	339	226	382	530	299	343	1539	2026	709	701	527	613	11.5643	6.23211	8.98313	15.414	10.4545	12.0082	47.6814	45.7341	22.8758	21.6787	24.0414
ENSMUSG00000076508	19.136	37.729	175.633	2.86005	20.4877	0	0	0	2.08942	0	1.53458	0	42.6409	0.604001	6.33346	5.06e-06	0.00283752	Igkv17-127	6	67838137	67838643	+	359	IG_V_gene	immunoglobulin kappa variable 17-127 [Source:MGI Symbol;Acc:MGI:3646891]	-	17	42	227	3	18	0	0	0	2	0	1	0	3.1209	6.23288	28.7278	0.469541	3.38701	0	0	0	0.347275	0	0.245506
ENSMUSG00000015627	20.2616	10.7797	10.0583	2.86005	101.3	0	0	0	0	0	1.53458	0	24.21	0.255763	6.54434	5.34e-06	0.00287829	Gata5	2	179966926	179976492	-	3277	protein_coding	GATA binding protein 5 [Source:MGI Symbol;Acc:MGI:109497]	zf-GATA	18	12	13	3	89	0	0	0	0	0	1	0	0.362011	0.195092	0.180235	0.0514389	1.83465	0	0	0	0	0	0.0268955
ENSMUSG00000059336	137.329	152.713	105.225	19.067	1242.92	4.60502	8.04062	21.3022	22.9837	9.06446	9.20748	33.576	276.977	17.3624	3.99038	5.41e-06	0.00287829	Slc14a1	18	78143306	78185334	-	3995	protein_coding	solute carrier family 14 (urea transporter), member 1 [Source:MGI Symbol;Acc:MGI:1351654]	-	122	170	136	20	1092	4	8	29	22	9	6	38	2.01265	2.26708	1.54666	0.281294	18.4648	0.0677225	0.119865	0.316584	0.343276	0.134601	0.13237
ENSMUSG00000091971	136.203	190.442	136.947	249.777	382.438	170.386	6204.35	3216.63	202.674	391.786	1101.83	223.545	211.032	1890.13	-3.16321	6.82e-06	0.00353641	Hspa1a	17	35188166	35191132	-	2967	protein_coding	heat shock protein 1A [Source:MGI Symbol;Acc:MGI:96244]	-	121	212	177	262	336	148	6173	4379	194	389	718	253	2.68778	3.80673	2.71036	4.9617	7.64998	3.37391	124.536	64.3673	4.07588	7.83349	21.3286
ENSMUSG00000045394	60.7849	21.5595	24.7588	1.9067	593.006	3.45376	0	2.20367	0	0	3.06916	2.65074	117.578	1.3206	6.49035	7.18e-06	0.00363553	Epcam	17	87943407	87958557	+	2195	protein_coding	epithelial cell adhesion molecule [Source:MGI Symbol;Acc:MGI:106653]	-	54	24	32	2	521	3	0	3	0	0	2	3	1.62138	0.58252	0.662349	0.0511967	16.034	0.0924435	0	0.0596066	0	0	0.0803067
ENSMUSG00000032691	27.0155	39.5257	15.4742	19.067	30.7316	16.1176	0	6.61102	8.35769	3.02149	3.06916	5.30147	24.6553	4.39347	2.45984	8.37e-06	0.00409925	Nlrp3	11	59432394	59457782	+	4057	protein_coding	NLR family, pyrin domain containing 3 [Source:MGI Symbol;Acc:MGI:2653833]	-	24	44	20	20	27	14	0	9	8	3	2	6	0.389881	0.577805	0.223973	0.276995	0.44957	0.233406	0	0.0967487	0.12292	0.0441814	0.0434492
ENSMUSG00000026989	5.62823	66.475	34.817	5.72009	51.2193	3.45376	1.00508	1.46912	4.17885	0	0	0	27.8856	1.10884	4.62324	8.65e-06	0.00409925	Dapl1	2	59314997	59335364	+	679	protein_coding	death associated protein-like 1 [Source:MGI Symbol;Acc:MGI:1923997]	-	5	74	45	6	45	3	1	2	4	0	0	0	0.485317	5.80625	3.01102	0.49651	4.47694	0.298842	0.0881551	0.12846	0.367221	0	0
ENSMUSG00000026581	127.198	2450.59	1705.26	109.635	56.9104	85.1928	45.2285	49.2154	58.5039	59.4226	26.0879	135.188	755.798	62.2743	3.59998	8.79e-06	0.00409925	Sell	1	163889551	163911750	+	5911	protein_coding	selectin, lymphocyte [Source:MGI Symbol;Acc:MGI:98279]	-	113	2728	2204	115	50	74	45	67	56	59	17	153	1.25992	24.5877	16.9403	1.09316	0.57141	0.84676	0.455689	0.494335	0.590561	0.596368	0.25348
ENSMUSG00000032122	90.0517	266.798	182.596	78.1746	132.032	58.714	47.2387	41.8698	55.3697	24.1719	32.2262	39.7611	134.728	40.1062	1.7481	8.89e-06	0.00409925	Slc37a2	9	37138881	37167034	-	6643	protein_coding	solute carrier family 37 (glycerol-3-phosphate transporter), member 2 [Source:MGI Symbol;Acc:MGI:1929693]	-	80	297	236	82	116	51	47	57	53	24	21	45	0.793691	2.38191	1.61406	0.69358	1.17959	0.519273	0.423498	0.374213	0.497335	0.215859	0.278619
ENSMUSG00000076612	121.57	2990.48	5812.12	180.183	0	10.3613	28.1422	35.9933	20.8942	5.03581	16.8804	30.0417	1519.12	22.8313	6.05482	9.74e-06	0.00439293	Ighg2c	12	113248945	113252552	-	1326	IG_C_gene	immunoglobulin heavy constant gamma 2C [Source:MGI Symbol;Acc:MGI:2686979]	-	108	3329	7512	189	0	9	28	49	20	5	11	34	5.36792	133.753	257.385	8.00875	0	0.45908	1.26396	1.61161	0.940208	0.225294	0.731148
ENSMUSG00000076934	58.5336	534.495	429.41	27.6471	142.276	63.319	0	10.2838	38.6543	26.1862	16.8804	1.76716	209.28	15.6287	3.74822	1.05e-05	0.00463166	Iglv1	16	18903767	18904250	-	391	IG_V_gene	immunoglobulin lambda variable 1 [Source:MGI Symbol;Acc:MGI:96530]	-	52	595	555	29	125	55	0	14	37	26	11	2	8.765	81.0726	64.4893	4.16743	21.5959	9.51427	0	1.56156	5.89878	3.97301	2.47955
ENSMUSG00000043168	30.3925	76.3564	55.7073	37.1806	191.219	0	0	0	0	0	3.06916	7.06863	65.1426	1.68963	5.28274	1.16e-05	0.00502432	4930426D05Rik	18	21784505	21789162	+	3001	lncRNA	RIKEN cDNA 4930426D05 gene [Source:MGI Symbol;Acc:MGI:1921894]	-	27	85	72	39	168	0	0	0	0	0	2	8	0.592957	1.50899	1.09003	0.730206	3.78166	0	0	0	0	0	0.0587382
ENSMUSG00000024331	27.0155	40.424	93.6191	30.5072	252.682	3.45376	10.0508	7.34558	2.08942	1.00716	9.20748	10.6029	74.6169	6.71723	3.47511	1.28e-05	0.00523047	Dsc2	18	20163690	20192611	-	5277	protein_coding	desmocollin 2 [Source:MGI Symbol;Acc:MGI:103221]	-	24	45	121	32	222	3	10	10	2	1	6	12	0.299743	0.454317	1.04177	0.340729	2.84187	0.0384524	0.113431	0.0826458	0.0236255	0.0113223	0.100212
ENSMUSG00000028435	648.372	14.373	8.51083	8.58014	6347.78	4.60502	0	2.20367	6.26827	0	0	17.6716	1172.04	4.35725	8.06325	1.28e-05	0.00523047	Aqp3	4	41092722	41098183	-	1829	protein_coding	aquaporin 3 [Source:MGI Symbol;Acc:MGI:1333777]	-	576	16	11	9	5577	4	0	3	6	0	0	20	20.7556	0.466058	0.273244	0.276487	205.98	0.147923	0	0.0715345	0.204491	0	0
ENSMUSG00000021749	73.167	58.3902	15.4742	0	385.852	2.30251	0	0	0	0	0	0	89.1977	0	8.90879	1.29e-05	0.00523047	Fam3d	14	14091019	14120836	+	1569	protein_coding	FAM3 metabolism regulating signaling molecule D [Source:MGI Symbol;Acc:MGI:1201784]	-	65	65	20	0	339	2	0	0	0	0	0	0	2.73033	2.20711	0.579133	0	14.5954	0.0862178	0	0	0	0	0
ENSMUSG00000084128	133.952	52.102	112.188	8.58014	985.687	18.4201	0	9.54925	6.26827	7.05013	15.3458	32.6924	218.488	11.8176	4.20765	1.32e-05	0.00523047	Esrp2	8	106856951	106863606	-	4340	protein_coding	epithelial splicing regulatory protein 2 [Source:MGI Symbol;Acc:MGI:1924661]	-	119	58	145	9	866	16	0	13	6	7	10	37	1.8071	0.711987	1.51792	0.11652	13.4793	0.249356	0	0.130636	0.0861785	0.0963677	0.20308
ENSMUSG00000105547	27.0155	218.289	246.04	30.5072	101.3	10.3613	6.03047	8.81469	22.9837	8.0573	1.53458	20.3223	105.586	11.2905	3.21609	1.34e-05	0.00523047	Iglc3	16	18883980	18884431	-	452	IG_C_gene	immunoglobulin lambda constant 3 [Source:MGI Symbol;Acc:MGI:99886]	-	24	243	318	32	89	9	6	12	22	8	1	23	3.49944	28.6419	31.9639	3.97794	13.3012	1.34677	0.794567	1.15785	3.03404	1.05749	0.194993
ENSMUSG00000076614	3.37694	2436.22	1770.25	8.58014	14.7967	35.6889	0	8.81469	17.7601	10.0716	10.7421	16.788	711.486	10.6961	6.05583	1.38e-05	0.0052973	Ighg1	12	113288860	113294143	-	2592	IG_C_gene	immunoglobulin heavy constant gamma 1 (G1m marker) [Source:MGI Symbol;Acc:MGI:96446]	-	3	2712	2288	9	13	31	0	12	17	10	7	19	0.0762802	55.7428	40.1044	0.195099	0.338803	0.80894	0	0.201908	0.408838	0.230509	0.238023
ENSMUSG00000076940	78.7953	273.086	84.3346	10.4868	135.447	1.15125	6.03047	8.08013	9.40241	0	0	0	97.2168	3.91883	4.61197	1.48e-05	0.00557759	Iglv2	16	19079151	19079609	-	366	IG_V_gene	immunoglobulin lambda variable 2 [Source:MGI Symbol;Acc:MGI:99548]	-	70	304	109	11	119	1	6	11	9	0	0	0	12.605	44.2513	13.5306	1.68872	21.9637	0.184803	0.981268	1.31075	1.53285	0	0
ENSMUSG00000061527	1129.02	6.28817	0	0	9761.26	0	0	0	0	0	1.53458	0	1816.1	0.255763	12.9808	1.54e-05	0.00572058	Krt5	15	101615505	101621333	-	2197	protein_coding	keratin 5 [Source:MGI Symbol;Acc:MGI:96702]	-	1003	7	0	0	8576	0	0	0	0	0	1	0	30.0882	0.169747	0	0	263.69	0	0	0	0	0	0.0401168
ENSMUSG00000076609	2292.94	9622.7	20371.1	1134.49	3835.76	1386.11	191.97	369.483	648.766	2092.88	138.112	961.334	6440.51	733.758	3.13369	1.81e-05	0.00659747	Igkc	6	70703419	70703950	+	532	IG_C_gene	immunoglobulin kappa constant [Source:MGI Symbol;Acc:MGI:96495]	-	2037	10712	26329	1190	3370	1204	191	503	621	2078	90	1088	252.351	1072.74	2248.51	125.685	427.915	153.075	21.4901	41.2348	72.7641	233.376	14.9103
ENSMUSG00000042985	395.102	277.578	381.44	79.128	2920.64	39.1426	18.0914	30.8514	22.9837	43.308	26.0879	196.155	682.172	56.2461	3.59813	1.92e-05	0.00676453	Upk3b	5	136067350	136075341	+	3530	protein_coding	uroplakin 3B [Source:MGI Symbol;Acc:MGI:2140882]	-	351	309	493	83	2566	34	18	42	22	43	17	222	6.55327	4.66356	6.34518	1.32114	49.1044	0.651469	0.305222	0.518899	0.388495	0.727808	0.424454
ENSMUSG00000076617	4171.65	13379.4	33589.2	1443.37	6180.46	3112.99	658.326	633.189	1264.1	3804.05	420.475	1453.49	10312.8	1372.27	2.90977	1.92e-05	0.00676453	Ighm	12	113382178	113386350	-	1886	IG_C_gene	immunoglobulin heavy constant mu [Source:MGI Symbol;Acc:MGI:96448]	-	3706	14894	43413	1514	5430	2704	655	862	1210	3777	274	1645	129.506	420.73	1045.8	45.1056	194.49	96.9739	20.7882	19.933	39.9927	119.654	12.8046
ENSMUSG00000040093	278.035	291.951	248.361	189.716	244.715	194.562	152.772	133.69	151.483	148.053	125.836	160.811	241.223	145.441	0.728505	1.97e-05	0.00680062	Bmf	2	118359238	118380168	-	5253	protein_coding	BCL2 modifying factor [Source:MGI Symbol;Acc:MGI:2176433]	-	247	325	321	199	215	169	152	182	145	147	82	182	3.09895	3.29617	2.77632	2.12859	2.76484	2.17605	1.73202	1.51103	1.72067	1.67199	1.37582
ENSMUSG00000019102	317.432	34.1358	14.7005	23.8337	2861.45	52.9577	8.04062	29.3823	30.2966	27.1934	16.8804	11.4865	550.752	20.5466	4.74336	2.34e-05	0.00794298	Aldh3a1	11	61098363	61109247	+	1942	protein_coding	aldehyde dehydrogenase family 3, subfamily A1 [Source:MGI Symbol;Acc:MGI:1353451]	-	282	38	19	25	2514	46	8	40	29	27	11	13	9.5703	1.04248	0.444504	0.723332	87.449	1.60213	0.24658	0.898294	0.930864	0.830687	0.499229
ENSMUSG00000020865	356.83	58.3902	35.5907	34.3206	3539.82	29.9326	36.1828	25.7095	35.5202	21.1504	7.6729	33.576	675.815	26.6353	4.66312	2.45e-05	0.00818817	Abcc3	11	94234121	94283823	-	5698	protein_coding	ATP-binding cassette, sub-family C (CFTR/MRP), member 3 [Source:MGI Symbol;Acc:MGI:1923658]	-	317	65	46	36	3110	26	36	35	34	21	5	38	3.66659	0.60775	0.366781	0.354999	36.8703	0.308632	0.378179	0.267888	0.371958	0.220201	0.07734
ENSMUSG00000015314	31.5181	552.461	379.893	23.8337	9.10566	13.815	21.1066	12.4875	14.626	12.0859	4.60374	17.6716	168.438	13.7636	3.60892	2.51e-05	0.00827451	Slamf6	1	171745082	171780737	+	10832	protein_coding	SLAM family member 6 [Source:MGI Symbol;Acc:MGI:1353620]	-	28	615	491	25	8	12	21	17	14	12	3	20	0.170363	3.02483	2.05942	0.129682	0.0498908	0.0749311	0.116045	0.068446	0.0805669	0.0661905	0.0244101
ENSMUSG00000064065	51.7797	506.647	258.42	29.5538	155.934	8.05878	16.0812	11.0184	0	15.1074	15.3458	31.8088	168.399	14.8936	3.49847	3.06e-05	0.00991893	Ipcef1	10	6835796	7002478	-	9003	protein_coding	interaction protein for cytohesin exchange factors 1 [Source:MGI Symbol;Acc:MGI:2444159]	-	46	564	334	31	137	7	16	15	0	15	10	36	0.336741	3.33754	1.68551	0.193473	1.02795	0.0525897	0.106378	0.0726628	0	0.0995468	0.0978969
ENSMUSG00000034917	61.9106	65.5767	61.1232	6.67344	526.99	16.1176	6.03047	5.1419	16.7154	0	19.9495	6.18505	123.065	9.00373	3.78955	3.13e-05	0.00998118	Tjp3	10	81109041	81127415	-	3714	protein_coding	tight junction protein 3 [Source:MGI Symbol;Acc:MGI:1351650]	-	55	73	79	7	463	14	6	7	16	0	13	7	0.975992	1.04716	0.9664	0.105902	8.42127	0.254962	0.0967001	0.0821985	0.268544	0	0.308502
ENSMUSG00000031861	40.5233	134.747	99.0351	16.2069	152.52	32.2351	34.1726	9.54925	12.5365	5.03581	15.3458	8.83579	79.2111	14.246	2.48125	3.24e-05	0.0101707	Lpar2	8	70275079	70283752	+	6317	protein_coding	lysophosphatidic acid receptor 2 [Source:MGI Symbol;Acc:MGI:1858422]	-	36	150	128	17	134	28	34	13	12	5	10	10	0.375593	1.26507	0.920599	0.151211	1.43296	0.299804	0.32217	0.0897512	0.118415	0.0472914	0.139523
ENSMUSG00000026390	104.685	2146.96	1210.09	6.67344	26.1788	26.4788	14.0711	9.54925	22.9837	17.1218	0	0	586.844	10.621	5.78553	3.34e-05	0.0103556	Marco	1	120402267	120432753	-	1925	protein_coding	macrophage receptor with collagenous structure [Source:MGI Symbol;Acc:MGI:1309998]	-	93	2390	1564	7	23	23	14	13	22	17	0	0	3.18403	66.1456	36.9128	0.204321	0.807116	0.80814	0.435326	0.294524	0.712409	0.527644	0
ENSMUSG00000090877	308.427	238.951	212.771	478.581	674.957	335.015	8668.8	4763.61	370.873	635.519	1355.03	349.897	374.784	2690.62	-2.84405	3.4e-05	0.0103821	Hspa1b	17	35175412	35178214	-	2803	protein_coding	heat shock protein 1B [Source:MGI Symbol;Acc:MGI:99517]	-	274	266	275	502	593	291	8625	6485	355	631	883	396	6.44248	5.05583	4.4574	10.063	14.2913	7.02198	184.185	100.901	7.89483	13.4502	27.7648
ENSMUSG00000050075	11.2565	207.51	136.173	16.2069	28.4552	13.815	13.066	11.0184	3.13414	4.02865	0	7.06863	68.9028	6.38597	3.40868	3.6e-05	0.0107418	Gpr171	3	59003869	59009242	-	2225	protein_coding	G protein-coupled receptor 171 [Source:MGI Symbol;Acc:MGI:2442043]	-	10	231	176	17	25	12	13	15	3	4	0	8	0.296207	5.53116	3.5938	0.429305	0.759012	0.364788	0.349728	0.294015	0.0840482	0.107412	0
ENSMUSG00000065987	190.234	3575.28	1766.38	24.7871	40.9755	81.739	34.1726	52.1536	67.9063	72.5157	10.7421	50.364	946.566	47.9757	4.30111	3.7e-05	0.0107418	Cd209b	8	3967655	3976844	-	2115	protein_coding	CD209b antigen [Source:MGI Symbol;Acc:MGI:1916415]	-	169	3980	2283	26	36	71	34	71	65	72	7	57	5.26625	100.255	49.0419	0.690732	1.14982	2.27058	0.962246	1.46405	1.91576	2.03397	0.291705
ENSMUSG00000041782	144.083	35.9324	21.6639	7.62679	1131.38	1.15125	0	4.40735	8.35769	0	0	3.53432	223.639	2.71656	6.34761	3.73e-05	0.0107418	Lad1	1	135746336	135761080	+	3400	protein_coding	ladinin [Source:MGI Symbol;Acc:MGI:109343]	-	128	40	28	8	994	1	0	6	8	0	0	4	2.48117	0.62678	0.374154	0.132208	19.749	0.0198935	0	0.0769627	0.146672	0	0
ENSMUSG00000008193	54.031	1272.01	1135.04	53.3875	31.8698	25.3276	21.1066	16.8948	73.1298	39.2793	10.7421	47.7133	428.61	34.811	3.62115	3.74e-05	0.0107418	Spib	7	44175417	44181495	-	2868	protein_coding	Spi-B transcription factor (Spi-1/PU.1 related) [Source:MGI Symbol;Acc:MGI:892986]	ETS	48	1416	1467	56	28	22	21	23	70	39	7	54	1.10303	26.3038	23.2393	1.09712	0.659504	0.51884	0.438286	0.349749	1.52145	0.812472	0.215117
ENSMUSG00000044393	93.4287	132.052	150.874	8.58014	1113.17	2.30251	0	12.4875	0	0	0	0.883579	250.067	2.22851	6.7658	3.78e-05	0.0107418	Dsg2	18	20691131	20737578	+	8268	protein_coding	desmoglein 2 [Source:MGI Symbol;Acc:MGI:1196466]	-	83	147	195	9	978	2	0	17	0	0	0	1	0.661612	0.94722	1.07153	0.061163	7.99056	0.0163614	0	0.0896719	0	0	0
ENSMUSG00000030165	10.1308	208.408	99.8088	15.2536	51.2193	9.21003	12.0609	10.2838	6.26827	1.00716	1.53458	7.95221	65.6718	6.51783	3.31466	3.85e-05	0.0108052	Klrd1	6	129568745	129575738	+	1281	protein_coding	killer cell lectin-like receptor, subfamily D, member 1 [Source:MGI Symbol;Acc:MGI:1196275]	-	9	232	129	16	45	8	12	14	6	1	1	9	0.46304	9.64879	4.57522	0.701807	2.37302	0.422407	0.560725	0.476636	0.291971	0.0466417	0.068803
ENSMUSG00000047945	356.83	617.139	478.928	195.437	1838.2	110.52	123.625	152.788	160.886	149.06	81.3328	113.098	599.51	130.132	2.20266	3.92e-05	0.0108129	Marcksl1	4	129407374	129409778	+	1605	protein_coding	MARCKS-like 1 [Source:MGI Symbol;Acc:MGI:97143]	-	317	687	619	205	1615	96	123	208	154	148	53	128	13.017	22.8042	17.5221	7.17671	67.973	4.04563	4.5872	5.65192	5.98113	5.50947	2.91043
ENSMUSG00000036526	47.2772	819.259	574.094	44.8074	48.9429	31.0839	43.2183	17.6294	41.7885	4.02865	21.4841	32.6924	260.911	26.8069	3.28354	3.97e-05	0.0108129	Card11	5	140858745	140986337	-	4866	protein_coding	caspase recruitment domain family, member 11 [Source:MGI Symbol;Acc:MGI:1916978]	-	42	912	742	47	43	27	43	24	40	4	14	37	0.568856	9.9852	6.92793	0.542716	0.596946	0.375302	0.528949	0.215103	0.512419	0.0491146	0.253578
ENSMUSG00000012350	154.214	78.153	51.8387	2.86005	1278.21	1.15125	0	1.46912	10.4471	14.1003	6.13832	1.76716	261.071	5.65366	5.5347	4.05e-05	0.0108129	Ehf	2	103093778	103133623	-	5576	protein_coding	ets homologous factor [Source:MGI Symbol;Acc:MGI:1270840]	ETS	137	87	67	3	1123	1	0	2	10	14	4	2	1.61929	0.831248	0.545913	0.0302305	13.6049	0.0121302	0	0.0156428	0.111793	0.150013	0.0632257
ENSMUSG00000027315	335.443	22.4578	23.9851	3.8134	1470.56	2.30251	20.1016	2.20367	5.22356	1.00716	0	6.18505	309.761	5.78683	5.73691	4.07e-05	0.0108129	Spint1	2	119067843	119080008	+	2767	protein_coding	serine protease inhibitor, Kunitz type 1 [Source:MGI Symbol;Acc:MGI:1338033]	-	298	25	31	4	1292	2	20	3	5	1	0	7	7.09794	0.481354	0.509007	0.0812265	31.5422	0.0488889	0.432652	0.0472846	0.112641	0.021593	0
ENSMUSG00000033882	4.50259	11.678	3.86856	13.3469	7.96745	5.75627	0	0.734558	0	0	0	0.883579	7.8533	0.269689	4.44386	4.29e-05	0.0112572	Rbm46	3	82744535	82783790	-	2499	protein_coding	RNA binding motif protein 46 [Source:MGI Symbol;Acc:MGI:3645057]	-	4	13	5	14	7	5	0	1	0	0	0	1	0.105492	0.277148	0.0909024	0.314781	0.189222	0.13533	0	0.0174519	0	0	0
ENSMUSG00000010080	106.936	0	10.0583	10.4868	1151.87	3.45376	0	0	0	3.02149	1.53458	0	213.8	0.759344	8.18921	4.52e-05	0.0117183	Epn3	11	94380425	94390800	-	4067	protein_coding	epsin 3 [Source:MGI Symbol;Acc:MGI:1919139]	-	95	0	13	11	1012	3	0	0	0	3	1	0	1.53948	0	0.145225	0.151973	16.8091	0.0498927	0	0	0	0.0440728	0.0216712
ENSMUSG00000038415	372.589	6.28817	3.86856	5.72009	3114.13	6.90752	10.0508	2.20367	0	11.0788	10.7421	0	584.918	5.67922	6.69389	4.96e-05	0.0127114	Foxq1	13	31740117	31744959	+	4843	protein_coding	forkhead box Q1 [Source:MGI Symbol;Acc:MGI:1298228]	Fork_head	331	7	5	6	2736	6	10	3	0	11	7	0	4.50442	0.0770048	0.0469059	0.0696119	38.1628	0.0837966	0.123596	0.0270156	0	0.135707	0.127391
ENSMUSG00000058755	23.6386	81.7463	31.7222	5.72009	7.96745	10.3613	0	4.40735	1.04471	0	6.13832	1.76716	26.8593	2.22626	3.63801	5.04e-05	0.0127441	Osm	11	4186420	4191026	+	2272	protein_coding	oncostatin M [Source:MGI Symbol;Acc:MGI:104749]	-	21	91	41	6	7	9	0	6	1	0	4	2	0.609167	2.13387	0.819874	0.148385	0.208127	0.267932	0	0.115173	0.0274365	0	0.15517
ENSMUSG00000094088	12.3821	28.7459	137.721	3.8134	6.82924	0	0	0.734558	0	3.02149	0	0	31.5819	0.626007	5.60324	5.5e-05	0.0137543	Ighv1-64	12	115471165	115471651	-	405	IG_V_gene	immunoglobulin heavy variable 1-64 [Source:MGI Symbol;Acc:MGI:4439789]	-	11	32	178	4	6	0	0	1	0	3	0	0	1.79004	4.20948	19.9681	0.554947	1.00077	0	0	0.107684	0	0.442578	0
ENSMUSG00000057378	24.7642	93.4243	47.9701	28.6005	180.975	16.1176	12.0609	19.0985	7.31298	14.1003	9.20748	15.0208	65.3086	12.8002	2.33898	5.57e-05	0.013769	Ryr3	2	112461700	113047441	-	18977	protein_coding	ryanodine receptor 3 [Source:MGI Symbol;Acc:MGI:99684]	-	22	104	62	30	159	14	12	26	7	14	6	17	0.0764048	0.291971	0.148435	0.0888261	0.565989	0.0498988	0.0378505	0.0597522	0.0229936	0.0440782	0.0278663
ENSMUSG00000120754	27.0155	478.8	392.272	22.8804	54.6339	8.05878	11.0559	5.87646	8.35769	29.2077	0	22.0895	163.943	12.7645	3.67699	5.81e-05	0.0141868	ENSMUSG00000120754	12	113389913	113390546	-	634	lncRNA	novel transcript	-	24	533	507	24	48	7	11	8	8	29	0	25	2.49487	44.7891	36.3321	2.12701	5.11435	0.74679	1.03853	0.550311	0.786571	2.73295	0
ENSMUSG00000003379	172.224	2841.36	2363.69	173.509	40.9755	57.5627	49.2488	49.9499	180.735	67.4799	32.2262	140.489	941.553	86.6882	3.4407	5.93e-05	0.0142153	Cd79a	7	24596806	24601622	+	1457	protein_coding	CD79A antigen (immunoglobulin-associated alpha) [Source:MGI Symbol;Acc:MGI:101774]	-	153	3163	3055	182	36	50	49	68	173	67	21	159	6.92082	115.657	95.2628	7.01873	1.6691	2.32113	2.01305	2.03543	7.40157	2.7475	1.27033
ENSMUSG00000037548	113.69	1347.47	1282.04	91.5215	22.7641	54.1089	57.2894	26.4441	94.0241	42.3008	13.8112	63.6177	485.265	49.5812	3.29011	5.96e-05	0.0142153	H2-DMb2	17	34362281	34370529	+	1747	protein_coding	histocompatibility 2, class II, locus Mb2 [Source:MGI Symbol;Acc:MGI:95923]	-	101	1500	1657	96	20	47	57	36	90	42	9	72	3.81025	45.7438	43.0924	3.08763	0.77335	1.81968	1.95299	0.898706	3.21135	1.43641	0.454052
ENSMUSG00000025279	47.2772	724.038	528.445	35.2739	12.5203	41.4451	24.1219	35.2588	13.5813	20.1432	1.53458	34.4596	231.5	21.5165	3.42068	6.72e-05	0.015692	Dnase1l3	14	14475200	14505240	+	5151	protein_coding	deoxyribonuclease 1-like 3 [Source:MGI Symbol;Acc:MGI:1314633]	-	42	806	683	37	11	36	24	48	13	20	1	39	0.537382	8.33638	6.02422	0.403605	0.144258	0.472716	0.278893	0.406404	0.157322	0.231986	0.0171106
ENSMUSG00000093861	27.0155	88.0344	40.233	22.8804	154.796	0	0	0	7.31298	0	0	4.41789	55.4933	1.95515	4.81437	6.73e-05	0.015692	Igkv1-110	6	68247469	68248251	+	401	IG_V_gene	immunoglobulin kappa variable 1-110 [Source:MGI Symbol;Acc:MGI:4439558]	-	24	98	52	24	136	0	0	0	7	0	0	5	3.9445	13.0201	5.89156	3.3629	22.9104	0	0	0	1.08816	0	0
ENSMUSG00000047898	4.50259	33.2375	9.28454	0	29.5934	2.30251	0	0	0	0	1.53458	0	13.1534	0.255763	5.66737	6.99e-05	0.0159984	Ccr4	9	114319384	114333984	-	3093	protein_coding	chemokine (C-C motif) receptor 4 [Source:MGI Symbol;Acc:MGI:107824]	-	4	37	12	0	26	2	0	0	0	0	1	0	0.0852326	0.637317	0.176268	0	0.567848	0.0437361	0	0	0	0	0.0284955
ENSMUSG00000023043	738.424	40.424	35.5907	41.9474	5942.58	57.5627	61.3097	38.197	15.6707	71.5085	52.1757	45.9461	1142.75	47.468	4.58954	7.02e-05	0.0159984	Krt18	15	101936615	101940462	+	1437	protein_coding	keratin 18 [Source:MGI Symbol;Acc:MGI:96692]	-	656	45	46	44	5221	50	61	52	15	71	34	52	30.0866	1.66836	1.45436	1.72045	245.435	2.35344	2.54092	1.57817	0.650687	2.95206	2.08535
ENSMUSG00000022408	57.408	45.8138	27.8536	11.4402	268.617	5.75627	6.03047	14.6912	3.13414	0	7.6729	7.06863	69.4815	6.43288	3.42185	7.57e-05	0.0170631	Fam83f	15	80556048	80584626	+	2993	protein_coding	family with sequence similarity 83, member F [Source:MGI Symbol;Acc:MGI:2146227]	-	51	51	36	12	236	5	6	20	3	0	5	8	1.12302	0.907815	0.546471	0.225279	5.32653	0.112993	0.119995	0.291428	0.0624816	0	0.147238
ENSMUSG00000028519	12.3821	22.4578	11.6057	20.9737	94.4712	3.45376	5.02539	4.40735	0	0	3.06916	0.883579	27.5574	2.23091	3.61781	7.75e-05	0.0172996	Dab1	4	103476556	104602041	+	7908	protein_coding	disabled 1 [Source:MGI Symbol;Acc:MGI:108554]	-	11	25	15	22	83	3	5	6	0	0	2	1	0.0916751	0.168425	0.0861779	0.156316	0.709006	0.0256593	0.0378461	0.0330897	0	0	0.0222905
ENSMUSG00000076672	5.62823	76.3564	157.063	2.86005	0	0	0	1.46912	0	0	0	0.883579	40.318	0.392116	6.43027	8.05e-05	0.0177718	Ighv3-6	12	114251772	114252202	-	350	IG_V_gene	immunoglobulin heavy variable 3-6 [Source:MGI Symbol;Acc:MGI:4439856]	-	5	85	203	3	0	0	0	2	0	0	0	1	0.941516	12.9385	26.3511	0.481615	0	0	0	0.249212	0	0	0
ENSMUSG00000067149	520.049	2191.88	4011.7	326.045	1114.3	386.821	70.3554	101.369	147.304	651.634	21.4841	197.922	1425.13	198.345	2.84461	8.49e-05	0.0184817	Jchain	5	88667668	88675750	-	2517	protein_coding	immunoglobulin joining chain [Source:MGI Symbol;Acc:MGI:96493]	-	462	2440	5185	342	979	336	70	138	141	647	14	224	12.0972	51.6465	93.5916	7.63466	26.2747	9.02913	1.66469	2.39113	3.49199	15.3583	0.490231
ENSMUSG00000039239	173.35	91.6277	130.757	352.739	129.756	396.031	694.509	1361.87	554.742	435.094	1022.03	280.978	212.377	724.871	-1.7717	8.59e-05	0.0184817	Tgfb2	1	186354989	186438186	-	5791	protein_coding	transforming growth factor, beta 2 [Source:MGI Symbol;Acc:MGI:98726]	-	154	102	169	370	114	344	691	1854	531	432	666	318	1.75264	0.938384	1.32588	3.59	1.32981	4.01786	7.14236	13.9625	5.71582	4.45711	10.1362
ENSMUSG00000000861	24.7642	511.139	412.388	26.6938	0	6.90752	10.0508	7.34558	19.8495	10.0716	6.13832	9.71937	163.649	10.5292	3.95776	8.69e-05	0.0184817	Bcl11a	11	24028056	24124123	+	13175	protein_coding	B cell CLL/lymphoma 11A (zinc finger protein) [Source:MGI Symbol;Acc:MGI:106190]	zf-C2H2	22	569	533	28	0	6	10	10	19	10	4	11	0.110052	2.30089	1.83801	0.119414	0	0.0308028	0.0454325	0.0331022	0.089896	0.0453495	0.0267587
ENSMUSG00000076618	2.25129	44.9155	54.9335	6.67344	30.7316	1.15125	0	3.67279	1.04471	0	0	0	23.4428	0.78625	4.76166	8.73e-05	0.0184817	Ighj4	12	113392134	113392187	-	54	IG_J_gene	immunoglobulin heavy joining 4 [Source:MGI Symbol;Acc:MGI:4439658]	-	2	50	71	7	27	1	0	5	1	0	0	0	2.44097	49.3299	59.736	7.28368	33.776	1.25255	0	4.03817	1.15437	0	0
ENSMUSG00000052397	656.252	1362.74	1207.76	474.768	2879.66	240.612	261.32	320.267	378.186	321.285	257.81	368.452	1136.97	317.887	1.83831	9.01e-05	0.0188818	Ezr	17	7005440	7050183	-	3290	protein_coding	ezrin [Source:MGI Symbol;Acc:MGI:98931]	-	583	1517	1561	498	2530	209	260	436	362	319	168	417	11.6788	24.5654	21.5565	8.50511	51.9473	4.29675	4.73037	5.77961	6.85883	5.79319	4.50059
ENSMUSG00000095794	7.87953	61.0851	90.5243	9.53349	0	6.90752	0	0	0	0	0	3.53432	29.3217	0.589053	5.53849	0.000102012	0.0211654	Igkv6-17	6	70348423	70348977	+	377	IG_V_gene	immunoglobulin kappa variable 6-17 [Source:MGI Symbol;Acc:MGI:1330833]	-	7	68	117	10	0	6	0	0	0	0	0	4	1.22372	9.60952	14.0999	1.49041	0	1.07646	0	0	0	0	0
ENSMUSG00000032053	52.9054	944.124	1124.2	43.854	15.9349	24.1763	24.1219	14.6912	66.8616	39.2793	12.2766	47.7133	367.533	34.1573	3.427	0.00011235	0.0230796	Pou2af1	9	51125008	51151380	+	2549	protein_coding	POU domain, class 2, associating factor 1 [Source:MGI Symbol;Acc:MGI:105086]	-	47	1051	1453	46	14	21	24	20	64	39	8	54	1.21522	21.9668	25.8981	1.01399	0.37102	0.557236	0.563584	0.342191	1.56512	0.914151	0.276616
ENSMUSG00000031098	147.46	0.898311	3.86856	1.9067	1568.45	6.90752	5.02539	2.93823	4.17885	0	9.20748	0	288.248	3.55833	6.35654	0.000114146	0.0232187	Syt8	7	141988587	141994133	+	1894	protein_coding	synaptotagmin VIII [Source:MGI Symbol;Acc:MGI:1859867]	-	131	1	5	2	1378	6	5	4	4	0	6	0	4.55845	0.028129	0.119939	0.0593331	49.1482	0.21427	0.158018	0.092106	0.131649	0	0.279208
ENSMUSG00000022416	21.3873	389.867	308.711	62.921	14.7967	20.7226	15.0762	15.4257	24.0284	0	16.8804	14.1373	136.401	14.258	3.26094	0.000129821	0.0261507	Cacna1i	15	80171439	80282480	+	9862	protein_coding	calcium channel, voltage-dependent, alpha 1I subunit [Source:MGI Symbol;Acc:MGI:2178051]	-	19	434	399	66	13	18	15	21	23	0	11	16	0.126974	2.34455	1.83814	0.376033	0.0890466	0.123452	0.0910424	0.0928672	0.145379	0	0.0983069
ENSMUSG00000039981	18.0103	282.07	324.185	33.3672	6.82924	11.5125	0	10.2838	11.4918	4.02865	12.2766	19.4387	112.662	9.58661	3.55651	0.000137525	0.0271507	Zc3h12d	10	7708234	7746160	+	4092	protein_coding	zinc finger CCCH type containing 12D [Source:MGI Symbol;Acc:MGI:3045313]	-	16	314	419	35	6	10	0	14	11	4	8	22	0.257697	4.08816	4.65211	0.480595	0.09905	0.165293	0	0.149211	0.167569	0.0584047	0.17231
ENSMUSG00000052271	4.50259	25.1527	28.6273	5.72009	12.5203	3.45376	0	2.93823	0	0	0	0	13.3295	0.489705	4.5016	0.000138153	0.0271507	Bhlha15	5	144127104	144131259	+	3494	protein_coding	basic helix-loop-helix family, member a15 [Source:MGI Symbol;Acc:MGI:891976]	bHLH	4	28	37	6	11	3	0	4	0	0	0	0	0.0754506	0.426942	0.481117	0.0964884	0.212671	0.0580749	0	0.0499281	0	0	0
ENSMUSG00000043705	75.4183	20.6611	13.1531	4.76674	695.445	3.45376	13.066	10.2838	11.4918	12.0859	3.06916	9.71937	135.483	9.95269	3.76009	0.000138735	0.0271507	Capn13	17	73613459	73707861	-	2951	protein_coding	calpain 13 [Source:MGI Symbol;Acc:MGI:2685789]	-	67	23	17	5	611	3	13	14	11	12	2	11	1.49634	0.415234	0.261729	0.0952023	13.9866	0.0687609	0.263689	0.206903	0.23236	0.24296	0.0597334
ENSMUSG00000051504	24.7642	452.749	274.668	23.8337	28.4552	20.7226	17.0863	25.7095	16.7154	26.1862	13.8112	16.788	137.532	19.3828	2.82522	0.00014002	0.0271507	Siglech	7	55417926	55428673	+	3383	protein_coding	sialic acid binding Ig-like lectin H [Source:MGI Symbol;Acc:MGI:2443256]	-	22	504	355	25	25	18	17	35	16	26	9	19	0.428594	7.93711	4.76758	0.415226	0.499203	0.359882	0.300791	0.451205	0.294819	0.459192	0.234475
ENSMUSG00000099757	14.6334	556.953	341.981	52.4342	17.0731	39.1426	17.0863	14.6912	33.4308	10.0716	4.60374	38.8775	170.369	19.7935	3.10159	0.000141392	0.027163	BE692007	19	11447462	11461994	-	5818	lncRNA	expressed sequence BE692007 [Source:MGI Symbol;Acc:MGI:3035348]	-	13	620	442	55	15	34	17	20	32	10	3	44	0.147264	5.67743	3.4516	0.531173	0.174163	0.395271	0.174901	0.149922	0.342857	0.102695	0.0454469
ENSMUSG00000100985	14.6334	12.5763	2.32114	4.76674	11.3821	3.45376	0	0	0	0	0	1.76716	8.18891	0.294526	4.4968	0.000152555	0.0290386	Gm10640	7	30855093	30872617	+	1958	lncRNA	predicted gene 10640 [Source:MGI Symbol;Acc:MGI:3648835]	-	13	14	3	5	10	3	0	0	0	0	0	2	0.437579	0.380934	0.0696114	0.143484	0.345006	0.103633	0	0	0	0	0
ENSMUSG00000022330	113.69	37.729	35.5907	20.0203	876.419	51.8064	13.066	30.8514	25.0731	11.0788	33.7608	30.0417	189.209	23.9786	2.98034	0.000155199	0.0292734	Osr2	15	35296244	35303451	+	3623	protein_coding	odd-skipped related 2 [Source:MGI Symbol;Acc:MGI:1930813]	zf-C2H2	101	42	46	21	770	45	13	42	24	11	22	34	1.83729	0.617611	0.576848	0.325685	14.3569	0.840106	0.214779	0.505579	0.412934	0.181404	0.535193
ENSMUSG00000051397	158.716	19.7628	16.2479	0	1628.77	0	0	0.734558	0	0	4.60374	2.65074	303.917	1.33151	7.8678	0.000162835	0.0303139	Tacstd2	6	67511046	67512780	-	1735	protein_coding	tumor-associated calcium signal transducer 2 [Source:MGI Symbol;Acc:MGI:1861606]	-	141	22	21	0	1431	0	0	1	0	0	3	3	5.35606	0.67555	0.54991	0	55.7159	0	0	0.0251367	0	0	0.152398
ENSMUSG00000021880	33.7694	318.002	210.45	28.6005	15.9349	16.1176	14.0711	22.0367	16.7154	18.1289	9.20748	16.788	103.812	16.1579	2.67976	0.000163638	0.0303139	Rnase6	14	51361365	51369644	+	2667	protein_coding	ribonuclease, RNase A family, 6 [Source:MGI Symbol;Acc:MGI:1925666]	-	30	354	272	30	14	14	14	30	16	18	6	19	0.741351	7.07154	4.63359	0.632041	0.354604	0.355054	0.314212	0.490576	0.373968	0.403248	0.198283
ENSMUSG00000031995	160.967	140.136	128.436	20.9737	1034.63	19.5713	28.1422	22.7713	21.9389	56.4011	0	24.7402	250.786	25.6656	3.28405	0.000166069	0.030492	St14	9	31000698	31043149	-	7637	protein_coding	suppression of tumorigenicity 14 (colon carcinoma) [Source:MGI Symbol;Acc:MGI:1338881]	-	143	156	166	22	909	17	28	31	21	56	0	28	1.23407	1.08827	0.987545	0.161863	8.04044	0.150562	0.219459	0.17703	0.171409	0.438115	0
ENSMUSG00000094006	1.12565	43.1189	218.96	3.8134	0	6.90752	0	3.67279	0	0	0	1.76716	45.6543	0.906658	5.55709	0.000175597	0.0318273	Igkv4-59	6	69415202	69415741	-	368	IG_V_gene	immunoglobulin kappa variable 4-59 [Source:MGI Symbol;Acc:MGI:3646808]	-	1	48	283	4	0	6	0	5	0	0	0	2	0.179093	6.94908	34.939	0.610743	0	1.10279	0	0.592557	0	0	0
ENSMUSG00000056290	55.1567	768.954	475.059	44.8074	44.3901	21.8738	22.1117	25.7095	37.6096	10.0716	16.8804	70.6863	235.04	30.5115	2.9434	0.00017641	0.0318273	Ms4a4b	19	11420917	11444419	+	8780	protein_coding	membrane-spanning 4-domains, subfamily A, member 4B [Source:MGI Symbol;Acc:MGI:1913083]	-	49	856	614	47	39	19	22	35	36	10	11	80	0.367813	5.19414	3.17721	0.300781	0.300061	0.146369	0.149984	0.173853	0.255591	0.0680501	0.110422
ENSMUSG00000026979	158.716	1051.02	753.595	102.962	424.551	75.9828	104.528	81.5359	124.321	34.2435	99.7477	120.167	427.805	94.0904	2.18563	0.000181256	0.0324199	Psd4	2	24257592	24304966	+	11786	protein_coding	pleckstrin and Sec7 domain containing 4 [Source:MGI Symbol;Acc:MGI:2674093]	-	141	1170	974	108	373	66	104	111	119	34	65	136	0.788457	5.28875	3.7546	0.514878	2.13787	0.378763	0.528183	0.410738	0.629387	0.17236	0.486075
ENSMUSG00000103168	1.12565	79.9496	19.3428	4.76674	0	2.30251	0	0.734558	0	1.00716	0	0	17.9146	0.290287	5.63566	0.000182968	0.0324464	Gm30948	12	115226304	115251528	+	4827	lncRNA	predicted gene, 30948 [Source:MGI Symbol;Acc:MGI:5590107]	-	1	89	25	5	0	2	0	1	0	1	0	0	0.0136536	0.982306	0.235307	0.0582022	0	0.0280248	0	0.00903505	0	0.0123779	0
ENSMUSG00000043461	559.446	0	1.54742	1.9067	5259.66	0	0	0	1.04471	7.05013	0	2.65074	970.426	1.79093	9.07699	0.000186357	0.0327673	Sptssb	3	69726875	69767273	-	1826	protein_coding	serine palmitoyltransferase, small subunit B [Source:MGI Symbol;Acc:MGI:1913433]	-	497	0	2	2	4621	0	0	0	1	7	0	3	17.9383	0	0.0497623	0.0615426	170.952	0	0	0	0.0341379	0.229045	0
ENSMUSG00000030745	57.408	903.701	677.772	39.0873	51.2193	27.6301	38.193	40.4007	48.0567	21.1504	27.6225	64.5013	292.803	39.9874	2.8715	0.000189754	0.0330842	Il21r	7	125202601	125232742	+	3324	protein_coding	interleukin 21 receptor [Source:MGI Symbol;Acc:MGI:1890475]	-	51	1006	876	41	45	24	38	55	46	21	18	73	1.01119	16.1239	11.9733	0.693058	0.914514	0.48836	0.68429	0.721622	0.862649	0.377469	0.477274
ENSMUSG00000022286	40.5233	0	2.32114	1.9067	306.178	1.15125	0	0	1.04471	0	0	0	58.68	0.174119	7.82348	0.000197116	0.0338147	Grhl2	15	37233280	37363813	+	8613	protein_coding	grainyhead like transcription factor 2 [Source:MGI Symbol;Acc:MGI:2182543]	CP2	36	0	3	2	269	1	0	0	1	0	0	0	0.27547	0	0.0158248	0.0130473	2.10978	0.00785299	0	0	0.00723741	0	0
ENSMUSG00000032348	2340.22	517.427	572.547	288.865	14534.9	314.292	428.163	307.78	391.767	241.719	498.739	523.962	3094.71	398.688	2.95651	0.000197204	0.0338147	Gsta4	9	78090056	78116631	+	1266	protein_coding	glutathione S-transferase, alpha 4 [Source:MGI Symbol;Acc:MGI:1309515]	-	2079	576	740	303	12770	273	426	419	375	240	325	593	108.23	24.2395	26.5564	13.4479	681.39	14.5854	20.1416	14.434	18.4644	11.3266	22.6259
ENSMUSG00000047281	279.16	220.086	162.479	64.8277	2055.6	64.4702	141.716	63.9065	42.8332	59.4226	73.6599	66.2684	474.438	74.6344	2.66807	0.000205272	0.0349097	Sfn	4	133327867	133329479	-	1613	protein_coding	stratifin [Source:MGI Symbol;Acc:MGI:1891831]	-	248	245	210	68	1806	56	141	87	41	59	48	75	10.1331	8.09218	5.91502	2.36876	75.6349	2.34825	5.23242	2.3523	1.58448	2.18545	2.62279
ENSMUSG00000031488	169.973	192.238	154.742	25.7404	1142.76	21.8738	19.0965	41.1352	21.9389	58.4154	52.1757	60.0834	284.555	42.1409	2.7554	0.000210035	0.0354293	Rab11fip1	8	27628801	27664674	-	10800	protein_coding	RAB11 family interacting protein 1 (class I) [Source:MGI Symbol;Acc:MGI:1923017]	-	151	214	200	27	1004	19	19	56	21	58	34	68	0.921465	1.05566	0.841352	0.140471	6.27984	0.118993	0.105305	0.226137	0.121208	0.320869	0.277467
ENSMUSG00000011171	64.1619	45.8138	52.6124	88.6614	58.0486	84.0415	110.559	174.09	114.918	116.831	115.094	100.728	65.5566	122.037	-0.903061	0.000214732	0.0357296	Vipr2	12	116041346	116109881	+	4463	protein_coding	vasoactive intestinal peptide receptor 2 [Source:MGI Symbol;Acc:MGI:107166]	-	57	51	68	93	51	73	110	237	110	116	75	114	0.841731	0.608804	0.692235	1.17085	0.771937	1.10633	1.47531	2.31595	1.5364	1.55294	1.48112
ENSMUSG00000076615	20.2616	195.832	364.418	11.4402	58.0486	18.4201	0	19.8331	0	22.1576	3.06916	3.53432	111.403	8.09902	3.77025	0.000215259	0.0357296	Ighg3	12	113319844	113324852	-	2512	IG_C_gene	Immunoglobulin heavy constant gamma 3 [Source:MGI Symbol;Acc:MGI:2144790]	-	18	218	471	12	51	16	0	27	0	22	2	4	0.472257	4.6235	8.51869	0.268416	1.37148	0.430814	0	0.468762	0	0.52327	0.0701725
ENSMUSG00000036687	81.0466	15.2713	23.2114	0.953349	515.608	5.75627	7.03554	8.81469	8.35769	12.0859	4.60374	12.3701	106.974	8.87795	3.58413	0.000218852	0.0360376	Tmem184a	5	139788240	139805672	-	5277	protein_coding	transmembrane protein 184a [Source:MGI Symbol;Acc:MGI:2385897]	-	72	17	30	1	453	5	7	12	8	12	3	14	0.89923	0.171631	0.258289	0.0106478	5.79896	0.0640874	0.0794014	0.099175	0.0945018	0.135868	0.0501061
ENSMUSG00000028035	782.324	721.343	966.366	1344.22	599.835	1051.09	3063.48	2663.51	1216.04	1620.52	2139.21	1151.3	910.864	1975.68	-1.11694	0.000222576	0.0363622	Dnajb4	3	151884148	151915939	-	8765	protein_coding	DnaJ heat shock protein family (Hsp40) member B4 [Source:MGI Symbol;Acc:MGI:1914285]	-	695	803	1249	1410	527	913	3048	3626	1164	1609	1394	1303	5.22587	4.88087	6.47414	9.03886	4.0616	7.04545	20.8152	18.042	8.27825	10.968	14.0174
ENSMUSG00000051212	57.408	308.121	244.493	39.0873	50.0811	6.90752	7.03554	23.5058	14.626	15.1074	16.8804	39.7611	117.683	19.486	2.59194	0.000233028	0.0377723	Gpr183	14	122189963	122202607	-	2887	protein_coding	G protein-coupled receptor 183 [Source:MGI Symbol;Acc:MGI:2442034]	-	51	343	316	41	44	6	7	32	14	15	11	45	1.16426	6.32967	4.97292	0.797965	1.02954	0.140571	0.145134	0.483405	0.302286	0.310433	0.335817
ENSMUSG00000043782	12.3821	3.59324	3.09485	0	103.577	0	0	0	0	0	0	0	20.4412	0	6.78153	0.000237347	0.0380896	Bicdl2	17	23879480	23887595	+	2773	protein_coding	BICD family like cargo adaptor 2 [Source:MGI Symbol;Acc:MGI:2388267]	-	11	4	4	0	91	0	0	0	0	0	0	0	0.261438	0.07685	0.0655363	0	2.21682	0	0	0	0	0	0
ENSMUSG00000028195	441.253	1125.58	494.402	530.062	552.03	1311.28	8483.86	3640.47	1104.26	1273.05	1671.16	1036.44	742.435	2868.21	-1.94992	0.000238657	0.0380896	Ccn1	3	145352731	145355736	-	2019	protein_coding	cellular communication network factor 1 [Source:MGI Symbol;Acc:MGI:88613]	-	392	1253	639	556	485	1139	8441	4956	1057	1264	1089	1173	12.796	33.0635	14.3792	15.4734	16.2272	38.1573	250.251	107.054	32.6344	37.4054	47.5388
ENSMUSG00000033220	267.904	3054.26	2111.46	171.603	167.316	148.512	163.828	147.646	237.15	105.752	136.578	212.059	986.842	167.169	2.56161	0.000241752	0.0380948	Rac2	15	78443367	78456983	-	3103	protein_coding	Rac family small GTPase 2 [Source:MGI Symbol;Acc:MGI:97846]	-	238	3400	2729	180	147	129	163	201	227	105	89	240	5.05499	58.3756	39.957	3.2594	3.20018	2.81189	3.14429	2.82502	4.56017	2.02176	2.52793
ENSMUSG00000038179	40.5233	229.069	178.727	25.7404	29.5934	23.0251	15.0762	16.1603	9.40241	21.1504	10.7421	32.6924	87.7798	17.5373	2.31982	0.000242361	0.0380948	Slamf7	1	171459971	171480603	-	4577	protein_coding	SLAM family member 7 [Source:MGI Symbol;Acc:MGI:1922595]	-	36	255	231	27	26	20	15	22	9	21	7	37	0.518379	2.9682	2.29299	0.331459	0.383735	0.295555	0.196168	0.209628	0.122574	0.274133	0.134795
ENSMUSG00000049382	642.744	2.69493	19.3428	17.1603	5617.05	2.30251	0	0	0	3.02149	36.8299	7.06863	1050.22	7.82001	7.08164	0.000259182	0.0404324	Krt8	15	101905133	101912917	-	1958	protein_coding	keratin 8 [Source:MGI Symbol;Acc:MGI:96705]	-	571	3	25	18	4935	2	0	0	0	3	24	8	19.2198	0.0816286	0.580095	0.516543	170.26	0.0690887	0	0	0	0.0915444	1.08033
ENSMUSG00000004707	47.2772	568.631	430.957	33.3672	40.9755	32.2351	16.0812	13.9566	34.4755	41.2936	7.6729	54.7819	192.241	28.0436	2.77487	0.000267811	0.0414668	Ly9	1	171416192	171434978	-	3307	protein_coding	lymphocyte antigen 9 [Source:MGI Symbol;Acc:MGI:96885]	-	42	633	557	35	36	28	16	19	33	41	5	62	0.837029	10.1977	7.65231	0.594676	0.735372	0.572682	0.289603	0.250569	0.622038	0.740752	0.133258
ENSMUSG00000022014	84.4235	823.751	451.074	49.5741	94.4712	58.714	39.198	66.8448	66.8616	43.308	52.1757	49.4804	260.335	52.9781	2.29746	0.000271492	0.0417254	Epsti1	14	78141679	78240097	+	2321	protein_coding	epithelial stromal interaction 1 (breast) [Source:MGI Symbol;Acc:MGI:1915168]	-	75	917	583	52	83	51	39	91	64	43	34	56	2.12967	21.0488	11.4121	1.25885	2.41569	1.48623	1.00579	1.70991	1.71887	1.10692	1.2911
ENSMUSG00000003418	266.778	349.443	437.921	102.962	1415.93	94.4028	111.564	83.7396	131.634	120.859	38.3645	134.304	444.573	103.411	2.10236	0.000275876	0.0419182	St8sia6	2	13655832	13798875	-	7664	protein_coding	ST8 alpha-N-acetyl-neuraminide alpha-2,8-sialyltransferase 6 [Source:MGI Symbol;Acc:MGI:2386797]	-	237	389	566	108	1244	82	111	114	126	120	25	152	2.03807	2.70413	3.35531	0.791799	10.9649	0.723683	0.866932	0.64872	1.02483	0.935511	0.287502
ENSMUSG00000094420	29.2668	150.018	343.528	17.1603	0	10.3613	0	2.93823	7.31298	0	0	2.65074	91.7224	2.15033	5.39824	0.000276788	0.0419182	Igkv10-96	6	68608947	68609426	-	359	IG_V_gene	immunoglobulin kappa variable 10-96 [Source:MGI Symbol;Acc:MGI:4439561]	-	26	167	444	18	0	9	0	4	7	0	0	3	4.77314	24.7831	56.1901	2.81725	0	1.69566	0	0.48593	1.21546	0	0
ENSMUSG00000044976	10.1308	1.79662	2.32114	1.9067	69.4306	0	0	0.734558	0	0	0	0	14.2643	0.122426	5.77944	0.000284744	0.0423678	Wdr72	9	74017638	74190590	+	7486	protein_coding	WD repeat domain 72 [Source:MGI Symbol;Acc:MGI:3583957]	-	9	2	3	2	61	0	0	1	0	0	0	0	0.0792352	0.0142336	0.0182072	0.0150116	0.550451	0	0	0.00582583	0	0	0
ENSMUSG00000026070	22.5129	351.239	255.325	19.067	111.544	8.05878	24.1219	11.7529	24.0284	12.0859	0	20.3223	127.958	15.3852	3.05033	0.000286487	0.0423678	Il18r1	1	40504712	40540014	+	4817	protein_coding	interleukin 18 receptor 1 [Source:MGI Symbol;Acc:MGI:105383]	-	20	391	330	20	98	7	24	16	23	12	0	23	0.27364	4.32448	3.1125	0.233292	1.37432	0.0982904	0.29823	0.144861	0.297638	0.148843	0
ENSMUSG00000000730	32.6437	1.79662	3.86856	4.76674	242.438	5.75627	3.01523	7.34558	0	0	0	1.76716	48.545	2.02133	4.52694	0.000290229	0.0423678	Dnmt3l	10	77877781	77899456	+	2988	protein_coding	DNA (cytosine-5-)-methyltransferase 3-like [Source:MGI Symbol;Acc:MGI:1859287]	-	29	2	5	5	213	5	3	10	0	0	0	2	0.639651	0.0356602	0.0760258	0.0940234	4.81546	0.113182	0.0600977	0.145958	0	0	0
ENSMUSG00000026011	7.87953	123.967	56.481	4.76674	10.2439	9.21003	0	2.93823	10.4471	0	1.53458	0.883579	35.4247	2.63392	3.75093	0.000290444	0.0423678	Ctla4	1	60926159	60954991	+	2330	protein_coding	cytotoxic T-lymphocyte-associated protein 4 [Source:MGI Symbol;Acc:MGI:88556]	-	7	138	73	5	9	8	0	4	10	0	1	1	0.198001	3.15542	1.42344	0.120576	0.260931	0.232233	0	0.0748707	0.267536	0	0.0378269
ENSMUSG00000095700	14.6334	53.0003	10.832	5.72009	0	0	0	0	0	0	0	0	14.031	0	6.24323	0.000291304	0.0423678	Ighv10-3	12	114487061	114487525	-	377	IG_V_gene	immunoglobulin heavy variable V10-3 [Source:MGI Symbol;Acc:MGI:3648785]	-	13	59	14	6	0	0	0	0	0	0	0	0	2.27262	8.33767	1.68717	0.894245	0	0	0	0	0	0	0
ENSMUSG00000025491	65.2875	148.221	132.305	32.4139	126.341	17.2688	40.2031	16.8948	25.0731	26.1862	15.3458	23.8566	86.9729	24.5933	1.82179	0.000292009	0.0423678	Ifitm1	7	140547134	140549738	+	1094	protein_coding	interferon induced transmembrane protein 1 [Source:MGI Symbol;Acc:MGI:1915963]	-	58	165	171	34	111	15	40	23	24	26	10	27	3.49411	8.03527	7.1015	1.74626	6.854	0.927393	2.18857	0.916892	1.36751	1.41997	0.805636
ENSMUSG00000024521	37.1463	210.205	74.2763	2.86005	177.56	6.90752	15.0762	13.9566	8.35769	0	7.6729	11.4865	84.8259	9.42498	3.16453	0.000295215	0.0424615	Pmaip1	18	66591604	66598636	+	2732	protein_coding	phorbol-12-myristate-13-acetate-induced protein 1 [Source:MGI Symbol;Acc:MGI:1930146]	-	33	234	96	3	156	6	15	19	8	0	5	13	0.796084	4.5632	1.59647	0.0617003	3.85729	0.148546	0.328646	0.303306	0.182535	0	0.161304
ENSMUSG00000106567	3.37694	25.1527	23.9851	2.86005	0	3.45376	0	0.734558	0	0	0	0	9.80475	0.122426	5.25178	0.000298786	0.0424615	2010309G21Rik	16	18870082	18925657	+	1943	lncRNA	RIKEN cDNA 2010309G21 gene [Source:MGI Symbol;Acc:MGI:1917268]	-	3	28	31	3	0	3	0	1	0	0	0	0	0.101759	0.767749	0.72487	0.0867551	0	0.104433	0	0.0224458	0	0	0
ENSMUSG00000037129	85.5491	2.69493	0.773712	0.953349	776.257	1.15125	0	0	0	4.02865	0	0	144.563	0.671441	7.72576	0.000298794	0.0424615	Tmprss13	9	45230398	45258879	+	3245	protein_coding	transmembrane protease, serine 13 [Source:MGI Symbol;Acc:MGI:2682935]	-	76	3	1	1	682	1	0	0	0	4	0	0	1.54356	0.0492539	0.0140009	0.0173154	14.1974	0.0208437	0	0	0	0.0736493	0
ENSMUSG00000076605	0	42.2206	41.0067	2.86005	7.96745	0	0	0	0	0	0	0.883579	15.6758	0.147263	5.92418	0.000310742	0.043859	Igkj2	6	70699900	70699942	+	43	IG_J_gene	immunoglobulin kappa joining 2 [Source:MGI Symbol;Acc:MGI:1316690]	-	0	47	53	3	7	0	0	0	0	0	0	1	0	58.2322	55.9988	3.92012	10.9969	0	0	0	0	0	0
ENSMUSG00000017723	396.228	0	1.54742	1.9067	2328.77	5.75627	0	2.20367	0	0	10.7421	3.53432	455.702	2.74668	7.39521	0.000320007	0.0447835	Wfdc2	2	164404333	164410430	+	1140	protein_coding	WAP four-disulfide core domain 2 [Source:MGI Symbol;Acc:MGI:1914951]	-	352	0	2	2	2046	5	0	3	0	0	7	4	20.3499	0	0.079707	0.0985761	121.238	0.296657	0	0.114769	0	0	0.54119
ENSMUSG00000000555	1521.87	877.649	1191.52	2283.27	1724.38	1894.96	4411.29	4864.98	3135.18	2933.86	2935.65	1708.84	1582.28	3331.63	-1.07444	0.000321609	0.0447835	Itga5	15	103252713	103275190	-	4933	protein_coding	integrin alpha 5 (fibronectin receptor alpha) [Source:MGI Symbol;Acc:MGI:96604]	-	1352	977	1540	2395	1515	1646	4389	6623	3001	2913	1913	1934	18.0631	10.5516	14.1834	27.2798	20.7463	22.5688	53.2564	58.5533	37.9221	35.2819	34.1791
ENSMUSG00000004951	2162.37	1238.77	1578.37	2561.65	2633.81	2445.26	7999.41	6704.31	2910.57	3052.71	6850.37	2429.84	2103.37	4991.2	-1.24674	0.000324137	0.0448347	Hspb1	5	135916773	135918417	+	1031	protein_coding	heat shock protein 1 [Source:MGI Symbol;Acc:MGI:96240]	-	1921	1379	2040	2687	2314	2124	7959	9127	2786	3031	4464	2750	122.799	71.259	89.8966	146.439	151.615	139.343	462.08	386.08	168.446	175.651	381.612
ENSMUSG00000024334	25.8899	371.901	298.653	13.3469	5.69104	12.6638	2.01016	9.54925	29.2519	0	1.53458	11.4865	121.357	8.97207	3.75242	0.000330644	0.0454318	H2-Oa	17	34311314	34314208	+	1407	protein_coding	histocompatibility 2, O region alpha locus [Source:MGI Symbol;Acc:MGI:95924]	-	23	414	386	14	5	11	2	13	28	0	1	13	1.07736	15.6762	12.4642	0.559089	0.240057	0.528796	0.0850851	0.402956	1.24051	0	0.0626415
ENSMUSG00000072849	23.6386	147.323	138.494	26.6938	33.008	23.0251	27.1371	11.0184	9.40241	17.1218	6.13832	17.6716	65.3638	14.7483	2.14473	0.000333242	0.0454876	Serpina1e	12	103913190	103925234	-	1617	protein_coding	serine (or cysteine) peptidase inhibitor, clade A, member 1E [Source:MGI Symbol;Acc:MGI:891967]	-	21	164	179	28	29	20	27	15	9	17	4	20	0.855923	5.40341	5.02938	0.972959	1.21151	0.836584	0.999473	0.404566	0.346952	0.628148	0.218025
ENSMUSG00000041481	40.5233	312.612	328.054	8.58014	34.1462	5.75627	21.1066	28.6478	14.626	6.04297	10.7421	13.2537	121.612	15.7365	2.94616	0.000344365	0.0466986	Serpina3g	12	104202504	104208198	+	2105	protein_coding	serine (or cysteine) peptidase inhibitor, clade A, member 3G [Source:MGI Symbol;Acc:MGI:105046]	-	36	348	424	9	30	5	21	39	14	6	7	15	1.12713	8.80767	9.15135	0.240235	0.962738	0.16066	0.597152	0.808017	0.414585	0.170303	0.293091
ENSMUSG00000044626	16.8847	10.7797	17.7954	3.8134	165.04	3.45376	0	0	5.22356	0	0	5.30147	36.2945	1.75417	4.34883	0.000350443	0.0472142	Liph	16	21772567	21814413	-	4402	protein_coding	lipase, member H [Source:MGI Symbol;Acc:MGI:2388029]	-	15	12	23	4	145	3	0	0	5	0	0	6	0.224578	0.145233	0.237383	0.0510572	2.22514	0.0460958	0	0	0.0708039	0	0
ENSMUSG00000043415	332.066	435.681	448.753	425.194	183.251	409.846	1230.22	916.728	531.758	759.4	965.251	407.33	372.465	801.78	-1.10521	0.000355906	0.0476408	Otud1	2	19662563	19665394	+	2832	protein_coding	OTU domain containing 1 [Source:MGI Symbol;Acc:MGI:1918448]	-	295	485	580	446	161	356	1224	1248	509	754	629	461	6.86522	9.12394	9.30478	8.84888	3.84035	8.5025	25.8705	19.2189	11.2037	15.9075	19.5755
ENSMUSG00000110279	47.2772	141.933	108.32	26.6938	63.7396	35.6889	12.0609	29.3823	22.9837	26.1862	18.415	30.0417	70.6087	23.1783	1.60386	0.000365682	0.0486357	Gm45552	7	44771341	44773568	+	778	lncRNA	predicted gene 45552 [Source:MGI Symbol;Acc:MGI:5791388]	-	42	158	140	28	56	31	12	40	22	26	12	34	3.55791	10.8196	8.17561	2.0222	4.86236	2.69508	0.92325	2.24227	1.76271	1.99672	1.35943
ENSMUSG00000083161	20.2616	55.6953	31.7222	14.3002	17.0731	62.1677	12.0609	16.1603	8.35769	9.06446	6.13832	6.18505	33.5367	9.66112	1.77568	0.00037625	0.0497225	Gm11427	11	83115280	83151786	+	2958	transcribed_unprocessed_pseudogene	predicted gene 11427 [Source:MGI Symbol;Acc:MGI:3651774]	-	18	62	41	15	15	54	12	22	8	9	4	7	0.401051	1.11668	0.629734	0.284931	0.342556	1.23477	0.242829	0.324364	0.168589	0.181789	0.119184
ENSMUSG00000036172	20.2616	13.4747	4.64227	0	209.43	2.30251	0	1.46912	0	0	0	5.30147	41.6852	1.12843	5.1436	0.000379215	0.0497972	Cd200r3	16	44764041	44801743	+	5984	protein_coding	CD200 receptor 3 [Source:MGI Symbol;Acc:MGI:1921853]	-	18	15	6	0	184	2	0	2	0	0	0	6	0.198247	0.133547	0.0455545	0	2.07714	0.0226062	0	0.0145763	0	0	0
ENSMUSG00000113045	2.25129	9.88142	7.73712	0	29.5934	2.30251	0	0	0	0	0	0	8.62762	0	5.53712	0.000382367	0.0498952	Gm48621	13	17883188	17884449	-	1262	TEC	predicted gene, 48621 [Source:MGI Symbol;Acc:MGI:6098216]	-	2	11	10	0	26	2	0	0	0	0	0	0	0.104447	0.464373	0.360008	0	1.39172	0.107192	0	0	0	0	0
ENSMUSG00000054065	69.7901	188.645	131.531	50.5275	525.852	16.1176	63.3199	33.7897	35.5202	32.2292	13.8112	16.788	163.744	32.5764	2.3263	0.000388761	0.0504126	Pkp3	7	140658131	140670423	+	3616	protein_coding	plakophilin 3 [Source:MGI Symbol;Acc:MGI:1891830]	-	62	210	170	53	462	14	63	46	34	32	9	19	1.13003	3.09403	2.13595	0.823558	8.63082	0.261872	1.04287	0.554801	0.586122	0.528743	0.219367
ENSMUSG00000076564	2.25129	48.5088	19.3428	0.953349	40.9755	6.90752	0	0	0	0	0	4.41789	19.8232	0.736316	4.67342	0.000397013	0.0511629	Igkv12-46	6	69741507	69742006	-	377	IG_V_gene	immunoglobulin kappa variable 12-46 [Source:MGI Symbol;Acc:MGI:4439773]	-	2	54	25	1	36	6	0	0	0	0	0	5	0.349634	7.63109	3.0128	0.149041	6.4506	1.07646	0	0	0	0	0
ENSMUSG00000056498	103.559	290.154	164.801	74.3612	767.152	66.7727	94.4773	68.3139	64.7721	51.3653	18.415	53.8983	244.467	58.5403	2.05851	0.000405422	0.051924	Tmem154	3	84573499	84611882	+	4738	protein_coding	transmembrane protein 154 [Source:MGI Symbol;Acc:MGI:2444725]	-	92	323	213	78	674	58	94	93	62	51	12	61	1.27973	3.63196	2.04247	0.92501	9.60956	0.827985	1.18755	0.856043	0.815707	0.643129	0.223225
ENSMUSG00000076534	0	19.7628	26.3062	0.953349	42.1137	0	0	0	0	0	0	0	14.856	0	6.32399	0.000410025	0.0521914	Igkv12-89	6	68811830	68812291	-	338	IG_V_gene	immunoglobulin kappa chain variable 12-89 [Source:MGI Symbol;Acc:MGI:4439829]	-	0	22	34	1	37	0	0	0	0	0	0	0	0	3.46769	4.57018	0.166238	7.39475	0	0	0	0	0	0
ENSMUSG00000018470	54.031	19.7628	55.7073	22.8804	78.5363	27.6301	12.0609	13.9566	10.4471	7.05013	13.8112	25.6238	43.0913	13.825	1.63188	0.000425967	0.05389	Kcnab3	11	69217084	69223868	+	2865	protein_coding	potassium voltage-gated channel, shaker-related subfamily, beta member 3 [Source:MGI Symbol;Acc:MGI:1336208]	-	48	22	72	24	69	24	12	19	10	7	9	29	1.10419	0.409102	1.14177	0.470688	1.62691	0.5666	0.250711	0.289226	0.217577	0.145981	0.276869
ENSMUSG00000041515	236.386	1909.81	1962.13	176.37	241.3	128.94	178.904	130.017	232.971	162.153	79.7982	182.901	775.823	161.124	2.26743	0.000432403	0.0540114	Irf8	8	121463097	121483433	+	7055	protein_coding	interferon regulatory factor 8 [Source:MGI Symbol;Acc:MGI:96395]	IRF	210	2126	2536	185	212	112	178	177	223	161	52	207	1.96177	16.0546	16.3314	1.4734	2.02991	1.07377	1.51022	1.09417	1.97036	1.36349	0.649625
ENSMUSG00000004266	226.255	2037.37	1538.14	134.422	330.08	96.7053	161.818	108.715	235.06	147.046	69.0561	160.811	727.162	147.084	2.30549	0.000434472	0.0540114	Ptpn6	6	124697670	124715677	-	2802	protein_coding	protein tyrosine phosphatase, non-receptor type 6 [Source:MGI Symbol;Acc:MGI:96055]	-	201	2268	1988	141	290	84	161	148	225	146	45	182	4.72774	43.123	32.2344	2.82747	6.99147	2.02769	3.43934	2.30357	5.00555	3.11321	1.41547
ENSMUSG00000076652	16.8847	26.9493	23.9851	4.76674	0	0	0	0	0	0	0	0.883579	12.0976	0.147263	5.55016	0.000434736	0.0540114	Ighv7-3	12	114116800	114117264	-	361	IG_V_gene	immunoglobulin heavy variable 7-3 [Source:MGI Symbol;Acc:MGI:4439766]	-	15	30	31	5	0	0	0	0	0	0	0	1	2.73848	4.42739	3.90145	0.778233	0	0	0	0	0	0	0
ENSMUSG00000071552	1.12565	35.9324	58.8021	0	0	4.60502	0	0	0	0	0	0	16.7442	0	6.4994	0.000439783	0.0543132	Tigit	16	43469230	43484509	-	919	protein_coding	T cell immunoreceptor with Ig and ITIM domains [Source:MGI Symbol;Acc:MGI:3642260]	-	1	40	76	0	0	4	0	0	0	0	0	0	0.071715	2.31888	3.75725	0	0	0.294398	0	0	0	0	0
ENSMUSG00000038677	1002.95	547.969	685.509	2025.87	1257.72	1711.91	3166	4286.88	2679.69	2332.59	2346.37	1804.27	1205.32	2769.3	-1.2004	0.000447691	0.0545459	Scube3	17	28361115	28393828	+	8844	protein_coding	signal peptide, CUB domain, EGF-like 3 [Source:MGI Symbol;Acc:MGI:3045253]	-	891	610	886	2125	1105	1487	3150	5836	2565	2316	1529	2042	6.63979	3.67464	4.55152	13.5007	8.44019	11.3724	21.3196	28.7789	18.0791	15.6463	15.2375
ENSMUSG00000039055	9.00517	4.49155	20.8902	0.953349	17.0731	0	0	0.734558	0	0	0	0	8.73557	0.122426	5.07941	0.000448185	0.0545459	Eme1	11	94535822	94544790	-	2762	protein_coding	essential meiotic structure-specific endonuclease 1 [Source:MGI Symbol;Acc:MGI:3576783]	-	8	5	27	1	15	0	0	1	0	0	0	0	0.190894	0.0964451	0.444132	0.0203434	0.366865	0	0	0.0157901	0	0	0
ENSMUSG00000027073	9.00517	44.0172	18.5691	4.76674	19.3495	6.90752	0	2.93823	6.26827	0	0	1.76716	17.1025	1.82894	3.18253	0.000449554	0.0545459	Prg2	2	84810805	84813976	+	838	protein_coding	proteoglycan 2, bone marrow [Source:MGI Symbol;Acc:MGI:103294]	-	8	49	24	5	17	6	0	4	6	0	0	2	0.629175	3.1152	1.30118	0.335253	1.37039	0.484281	0	0.208173	0.446318	0	0
ENSMUSG00000030577	97.9312	2349.98	2068.91	145.862	72.8453	62.1677	75.3808	87.4124	253.865	57.4082	6.13832	68.0356	799.615	91.3734	3.12882	0.000455782	0.0548017	Cd22	7	30564827	30579767	-	5042	protein_coding	CD22 antigen [Source:MGI Symbol;Acc:MGI:88322]	-	87	2616	2674	153	64	54	75	119	243	57	4	77	1.13721	27.642	24.0952	1.70504	0.857464	0.724404	0.890381	1.02932	3.00428	0.675453	0.0699219
ENSMUSG00000104350	9.00517	361.121	133.078	16.2069	124.065	24.1763	1.00508	22.0367	22.9837	14.1003	0	15.0208	111.275	12.5244	3.14083	0.000456945	0.0548017	Gm38244	3	106385599	106388184	+	2586	TEC	predicted gene, 38244 [Source:MGI Symbol;Acc:MGI:5611472]	-	8	402	172	17	109	21	1	30	22	14	0	17	0.203886	8.28193	3.02184	0.369375	2.84732	0.549263	0.0231467	0.505942	0.530312	0.323462	0
ENSMUSG00000042514	16.8847	50.3054	23.2114	37.1806	92.1948	0	0	0	0	0	9.20748	0	36.6295	1.53458	4.74668	0.000469807	0.0560204	Klhl14	18	21683434	21787775	-	4425	protein_coding	kelch-like 14 [Source:MGI Symbol;Acc:MGI:1921249]	-	15	56	30	39	81	0	0	0	0	0	6	0	0.22341	0.674231	0.30802	0.49522	1.23655	0	0	0	0	0	0.119507
ENSMUSG00000044026	339.945	177.866	180.275	111.542	1906.5	92.1003	59.2996	83.7396	126.41	115.824	56.7795	135.188	468.037	96.2067	2.28113	0.000515016	0.0610603	Slc35g1	19	38384428	38394058	+	4642	protein_coding	solute carrier family 35, member G1 [Source:MGI Symbol;Acc:MGI:2444789]	-	302	198	233	117	1675	80	59	114	121	115	37	153	4.28773	2.27245	2.28046	1.41621	24.3752	1.16567	0.760789	1.07104	1.62487	1.48018	0.702511
ENSMUSG00000000731	7.87953	38.6274	23.2114	4.76674	31.8698	0	3.01523	0.734558	2.08942	0	3.06916	0	17.7258	1.48473	3.64997	0.000531026	0.0626007	Aire	10	77865856	77879444	-	3825	protein_coding	autoimmune regulator (autoimmune polyendocrinopathy candidiasis ectodermal dystrophy) [Source:MGI Symbol;Acc:MGI:1338803]	SAND	7	43	30	5	28	0	3	1	2	0	2	0	0.120612	0.598923	0.356337	0.0734489	0.494499	0	0.0469469	0.0114019	0.0325939	0	0.0460845
ENSMUSG00000032085	405.233	196.73	222.829	310.792	481.462	443.233	739.737	782.304	738.611	761.415	487.997	469.18	343.38	663.207	-0.951747	0.000535697	0.0627945	Tagln	9	45840917	45847356	-	1988	protein_coding	transgelin [Source:MGI Symbol;Acc:MGI:106012]	-	360	219	288	326	423	385	736	1065	707	756	318	531	11.9347	5.86897	6.58184	9.21399	14.3735	13.0989	22.1605	23.3637	22.1687	22.7211	14.0983
ENSMUSG00000032726	0	11.678	6.18969	3.8134	118.374	9.21003	0	3.67279	1.04471	0	1.53458	0	24.8775	1.04201	4.54338	0.000540127	0.062858	Bmp8a	4	123206438	123237045	-	2405	protein_coding	bone morphogenetic protein 8a [Source:MGI Symbol;Acc:MGI:104515]	-	0	13	8	4	104	8	0	5	1	0	1	0	0	0.28798	0.151129	0.0934526	2.92117	0.224991	0	0.0906698	0.0259192	0	0.0366472
ENSMUSG00000078763	20.2616	202.12	166.348	25.7404	20.4877	42.5964	10.0508	20.5676	28.2072	19.1361	12.2766	16.788	79.5924	17.8377	2.15736	0.000542298	0.062858	Slfn1	11	83007675	83013496	+	1864	protein_coding	schlafen 1 [Source:MGI Symbol;Acc:MGI:1313259]	-	18	225	215	27	18	37	10	28	27	19	8	19	0.636432	6.43088	5.2404	0.813888	0.652327	1.3426	0.321123	0.655119	0.902932	0.609019	0.378269
ENSMUSG00000028459	54.031	609.055	552.43	58.1543	55.7721	11.5125	38.193	19.8331	64.7721	31.222	13.8112	48.5968	223.492	36.0714	2.63071	0.000552927	0.0634037	Cd72	4	43446462	43454628	-	3422	protein_coding	CD72 antigen [Source:MGI Symbol;Acc:MGI:88345]	-	48	678	714	61	49	10	38	27	62	31	9	55	0.924457	10.5556	9.47959	1.00161	0.967286	0.197656	0.664693	0.344105	1.1294	0.541259	0.231803
ENSMUSG00000056071	43.9002	323.392	41.7804	15.2536	5.69104	6.90752	9.0457	6.61102	7.31298	11.0788	4.60374	19.4387	72.8208	9.68183	2.90561	0.000555895	0.0634037	S100a9	3	90599939	90603028	-	522	protein_coding	S100 calcium binding protein A9 (calgranulin B) [Source:MGI Symbol;Acc:MGI:1338947]	-	39	360	54	16	5	6	9	9	7	11	3	22	4.92402	36.7423	4.69997	1.72225	0.647051	0.777446	1.03202	0.751934	0.83592	1.25906	0.506532
ENSMUSG00000040899	0	79.9496	72.7289	0.953349	0	2.30251	0	0	2.08942	0	0	0	25.9891	0.348237	6.1707	0.000557053	0.0634037	Ccr6	17	8454875	8475973	+	2320	protein_coding	chemokine (C-C motif) receptor 6 [Source:MGI Symbol;Acc:MGI:1333797]	-	0	89	94	1	0	2	0	0	2	0	0	0	0	2.04379	1.84082	0.0242191	0	0.0583085	0	0	0.0537377	0	0
ENSMUSG00000043263	65.2875	890.226	631.349	92.4748	9.10566	40.2939	31.1574	38.197	62.6827	32.2292	27.6225	72.4535	288.123	44.057	2.70866	0.000561702	0.0634037	Ifi209	1	173458483	173475494	+	3547	protein_coding	interferon activated gene 209 [Source:MGI Symbol;Acc:MGI:2138243]	-	58	991	816	97	8	35	31	52	60	32	18	82	1.07769	14.8849	10.452	1.53659	0.152359	0.667416	0.52314	0.639367	1.05445	0.539029	0.447268
ENSMUSG00000076731	10.1308	24.2544	59.5758	0	27.317	4.60502	4.02031	2.20367	0	0	0	0	20.9805	1.03733	4.28408	0.000564047	0.0634037	Ighv8-12	12	115611565	115612007	-	358	IG_V_gene	immunoglobulin heavy variable V8-12 [Source:MGI Symbol;Acc:MGI:3642873]	-	9	27	77	0	24	4	4	3	0	0	0	0	1.65686	4.01804	9.7719	0	4.52863	0.75573	0.668797	0.365465	0	0	0
ENSMUSG00000047586	9.00517	3.59324	2.32114	0.953349	43.2519	0	0	0	0	0	0	0	9.85413	0	5.72616	0.00056534	0.0634037	Nccrp1	7	28243021	28246679	-	1531	protein_coding	non-specific cytotoxic cell receptor protein 1 homolog (zebrafish) [Source:MGI Symbol;Acc:MGI:2685009]	-	8	4	3	1	38	0	0	0	0	0	0	0	0.344382	0.139193	0.0890261	0.0367005	1.67667	0	0	0	0	0	0
ENSMUSG00000020325	196.988	106.001	104.451	284.098	162.764	282.057	429.168	675.059	459.673	471.352	299.243	233.265	189.393	427.96	-1.17832	0.000580891	0.0647974	Fstl3	10	79613106	79618464	+	2445	protein_coding	follistatin-like 3 [Source:MGI Symbol;Acc:MGI:1890391]	-	175	118	135	298	143	245	427	919	440	468	195	264	4.7172	2.57121	2.50857	6.84832	3.9509	6.77762	10.4536	16.3925	11.2179	11.4364	7.0293
ENSMUSG00000034161	56.2823	8.0848	20.1165	88.6614	45.5283	87.4953	121.614	131.486	177.601	138.988	389.783	100.728	51.0281	176.7	-1.79277	0.000585114	0.0649195	Scx	15	76341652	76343658	+	2007	protein_coding	scleraxis [Source:MGI Symbol;Acc:MGI:102934]	bHLH	50	9	26	93	40	76	121	179	170	138	254	114	1.64191	0.238907	0.588569	2.60365	1.34633	2.56127	3.60874	3.88968	5.28006	4.10823	11.1543
ENSMUSG00000068394	84.4235	151.814	120.699	71.5012	138.861	104.764	60.3047	70.5175	59.5486	71.5085	58.3141	61.8505	112.011	63.674	0.812968	0.000588844	0.0649859	Cep152	2	125405008	125467033	-	5768	protein_coding	centrosomal protein 152 [Source:MGI Symbol;Acc:MGI:2139083]	-	75	169	156	75	122	91	60	96	57	71	38	70	0.856962	1.56097	1.22877	0.730605	1.42881	1.0671	0.622649	0.725862	0.616009	0.735455	0.58065
ENSMUSG00000071005	6.75388	233.561	200.391	40.0407	51.2193	29.9326	23.1168	24.2404	15.6707	27.1934	10.7421	15.0208	93.6498	19.3307	2.27394	0.000596548	0.0652328	Ccl19	4	42754525	42756577	-	867	protein_coding	chemokine (C-C motif) ligand 19 [Source:MGI Symbol;Acc:MGI:1346316]	-	6	260	259	42	45	26	23	33	15	27	7	17	0.456097	15.9767	13.5723	2.72193	3.50616	2.02836	1.58791	1.65998	1.07847	1.86066	0.711599
ENSMUSG00000057092	59.6593	3.59324	5.41598	26.6938	413.169	9.21003	12.0609	7.34558	6.26827	7.05013	0	15.0208	86.2902	7.95763	3.42527	0.00059737	0.0652328	Fxyd3	7	30767597	30776129	-	4850	protein_coding	FXYD domain-containing ion transport regulator 3 [Source:MGI Symbol;Acc:MGI:107497]	-	53	4	7	28	363	8	12	10	6	7	0	17	0.720211	0.0439392	0.0655734	0.324387	5.05596	0.111568	0.148101	0.089922	0.0771164	0.0862342	0
ENSMUSG00000027322	169.973	1961.91	950.118	99.1483	158.211	102.462	99.5027	137.362	92.9793	193.375	39.8991	103.379	573.637	111.083	2.36766	0.000608657	0.0661173	Siglec1	2	130911140	130928685	-	7143	protein_coding	sialic acid binding Ig-like lectin 1, sialoadhesin [Source:MGI Symbol;Acc:MGI:99668]	-	151	2184	1228	104	139	89	99	187	89	192	26	117	1.39323	16.2894	7.81069	0.818087	1.31454	0.842751	0.829606	1.14174	0.776688	1.60599	0.320811
ENSMUSG00000050359	1427.32	0	2.32114	0	11999	2.30251	0	0	0	0	0	13.2537	2238.49	2.20895	9.97702	0.000615351	0.0664964	Sprr1a	3	92391259	92393202	-	806	protein_coding	small proline-rich protein 1A [Source:MGI Symbol;Acc:MGI:106660]	-	1268	0	3	0	10542	2	0	0	0	0	0	15	103.684	0	0.169106	0	883.541	0.167836	0	0	0	0	0
ENSMUSG00000038421	33.7694	437.477	393.819	25.7404	17.0731	11.5125	7.03554	5.1419	32.3861	0	0	29.1581	153.232	12.2869	3.63596	0.000626362	0.0673355	Fcrla	1	170745145	170755152	-	1745	protein_coding	Fc receptor-like A [Source:MGI Symbol;Acc:MGI:2138647]	-	30	487	509	27	15	10	7	7	31	0	0	33	1.13306	14.8685	13.2524	0.869391	0.580677	0.387609	0.240115	0.174949	1.1074	0	0
ENSMUSG00000037683	12.3821	22.4578	19.3428	16.2069	22.7641	11.5125	5.02539	7.34558	4.17885	8.0573	1.53458	0	17.4444	4.35695	1.9703	0.000647579	0.0692576	Armc3	2	19204113	19315052	+	2830	protein_coding	armadillo repeat containing 3 [Source:MGI Symbol;Acc:MGI:1918132]	-	11	25	25	17	20	10	5	10	4	8	1	0	0.256172	0.470639	0.401352	0.337527	0.4774	0.239003	0.105755	0.154107	0.0881071	0.168899	0.0311437
ENSMUSG00000104213	192.486	3915.74	3245.72	286.005	29.5934	123.184	129.655	78.5977	442.958	103.738	44.5028	173.181	1298.79	162.105	3.00206	0.00066693	0.0709614	Ighd	12	113370224	113379944	-	1900	IG_C_gene	immunoglobulin heavy constant delta [Source:MGI Symbol;Acc:MGI:96447]	-	171	4359	4195	300	26	107	129	107	424	103	29	196	5.93155	122.227	100.311	8.87185	0.924397	3.80908	4.064	2.45605	13.9107	3.23897	1.34524
ENSMUSG00000050921	38.272	443.765	366.739	36.2273	0	8.05878	12.0609	14.6912	12.5365	10.0716	32.2262	13.2537	148.844	15.8067	3.24276	0.000682073	0.0719296	P2ry10	X	106132098	106148580	+	2982	protein_coding	purinergic receptor P2Y, G-protein coupled 10 [Source:MGI Symbol;Acc:MGI:1926076]	-	34	494	474	38	0	7	12	20	12	10	21	15	0.751444	8.82578	7.22175	0.716016	0	0.158774	0.240875	0.292503	0.250848	0.200362	0.62068
ENSMUSG00000027985	51.7797	556.953	285.5	35.2739	11.3821	43.7477	11.0559	19.0985	16.7154	7.05013	39.8991	59.1998	164.106	25.5031	2.68893	0.000685581	0.0719296	Lef1	3	130904120	131018005	+	8788	protein_coding	lymphoid enhancer binding factor 1 [Source:MGI Symbol;Acc:MGI:96770]	HMG	46	620	369	37	10	38	11	26	16	7	26	67	0.34498	3.75868	1.90769	0.236569	0.0768686	0.292471	0.0749238	0.12903	0.113493	0.0475917	0.260759
ENSMUSG00000044827	47.2772	572.224	357.455	49.5741	18.2113	28.7814	4.02031	27.1786	76.264	18.1289	7.6729	18.5552	178.92	25.3033	2.82043	0.000688467	0.0719296	Tlr1	5	65082022	65090906	-	3346	protein_coding	toll-like receptor 1 [Source:MGI Symbol;Acc:MGI:1341295]	-	42	637	462	52	16	25	4	37	73	18	5	21	0.827273	10.1426	6.27318	0.873221	0.323023	0.505363	0.0715569	0.482263	1.35999	0.321418	0.131704
ENSMUSG00000051998	51.7797	652.174	526.124	65.7811	78.5363	61.0165	70.3554	44.808	65.8168	55.3939	33.7608	56.5491	239.235	54.4473	2.13566	0.000691576	0.0719296	Lax1	1	133606829	133617846	-	2309	protein_coding	lymphocyte transmembrane adaptor 1 [Source:MGI Symbol;Acc:MGI:2443362]	-	46	726	680	69	69	53	70	61	63	55	22	64	1.31298	16.7512	13.38	1.67908	2.01866	1.55254	1.81464	1.15216	1.7008	1.42319	0.83976
ENSMUSG00000054702	11.2565	183.255	125.341	13.3469	42.1137	3.45376	5.02539	8.81469	10.4471	0	1.53458	17.6716	63.1279	7.24889	3.10878	0.000695992	0.0719296	Ap1s3	1	79584593	79649689	-	2878	protein_coding	adaptor-related protein complex AP-1, sigma 3 [Source:MGI Symbol;Acc:MGI:1891304]	-	10	204	162	14	37	3	5	12	10	0	1	20	0.229	3.77636	2.55738	0.273328	0.86846	0.070505	0.103991	0.181844	0.216594	0	0.0306243
ENSMUSG00000037887	217.25	169.781	208.902	523.389	285.69	714.929	1391.03	888.815	534.892	846.016	1276.77	525.729	353.323	910.542	-1.36604	0.000698031	0.0719296	Dusp8	7	141633227	141649580	-	4870	protein_coding	dual specificity phosphatase 8 [Source:MGI Symbol;Acc:MGI:106626]	-	193	189	270	549	251	621	1384	1210	512	840	832	595	2.61188	2.0676	2.51887	6.33417	3.48164	8.62487	17.0108	10.8359	6.55358	10.3056	15.0574
ENSMUSG00000055546	48.4028	652.174	383.761	13.3469	23.9023	42.5964	42.2133	33.0551	53.2803	13.0931	19.9495	20.3223	194.031	30.3189	2.67788	0.000700298	0.0719296	Timd4	11	46701627	46735159	+	2173	protein_coding	T cell immunoglobulin and mucin domain containing 4 [Source:MGI Symbol;Acc:MGI:2445125]	-	43	726	496	14	21	37	42	45	51	13	13	23	1.30417	17.7996	10.3704	0.362005	0.652827	1.15168	1.15693	0.903152	1.46301	0.357443	0.527278
ENSMUSG00000026415	6.75388	61.9834	24.7588	1.9067	38.699	1.15125	0	3.67279	4.17885	0	0	0	22.5422	1.30861	4.05199	0.000704196	0.0719737	Fcamr	1	130728639	130742477	+	1911	protein_coding	Fc receptor, IgA, IgM, high affinity [Source:MGI Symbol;Acc:MGI:1927803]	-	6	69	32	2	34	1	0	5	4	0	0	0	0.206926	1.92363	0.760783	0.0588052	1.20187	0.035394	0	0.114108	0.130478	0	0
ENSMUSG00000027656	543.687	130.255	177.18	361.319	350.568	701.114	1440.28	1384.64	1219.18	743.286	960.648	393.193	377.354	1023.54	-1.4405	0.000719656	0.0731932	Ccn5	2	163662781	163675066	+	1924	protein_coding	cellular communication network factor 5 [Source:MGI Symbol;Acc:MGI:1328326]	-	483	145	229	379	308	609	1433	1885	1167	738	626	445	16.545	4.01511	5.40757	11.0683	10.814	21.4093	44.5819	42.7282	37.8097	22.9179	28.6765
ENSMUSG00000045608	1.12565	2.69493	2.32114	7.62679	19.3495	1.15125	0	0	0	0	0	0	5.71155	0	4.93859	0.000750684	0.0759765	Dbx2	15	95521444	95553841	-	3469	protein_coding	developing brain homeobox 2 [Source:MGI Symbol;Acc:MGI:107445]	Homeobox	1	3	3	8	17	1	0	0	0	0	0	0	0.0189986	0.0460735	0.0392906	0.129578	0.331042	0.0194978	0	0	0	0	0
ENSMUSG00000026832	87.8004	1035.75	718.778	90.5681	40.9755	46.0502	68.3453	60.2337	75.2192	67.4799	50.6412	72.4535	336.654	65.7288	2.35693	0.000760669	0.0765933	Cytip	2	58019149	58085544	-	6744	protein_coding	cytohesin 1 interacting protein [Source:MGI Symbol;Acc:MGI:2183535]	-	78	1153	929	95	36	40	68	82	72	67	33	82	0.762259	9.10848	6.25849	0.791503	0.360598	0.401173	0.603544	0.530279	0.665507	0.593582	0.431273
ENSMUSG00000041559	883.633	740.208	753.595	997.203	552.03	1199.61	1182.98	2448.28	1395.73	1604.41	4774.08	1005.51	854.379	2068.5	-1.27531	0.000764161	0.0765933	Fmod	1	133964992	133976015	+	3306	protein_coding	fibromodulin [Source:MGI Symbol;Acc:MGI:1328364]	-	785	824	974	1046	485	1042	1177	3333	1336	1593	3111	1138	15.6492	13.2788	13.3853	17.7777	9.91009	21.3184	21.3104	43.9684	25.1907	28.7896	82.938
ENSMUSG00000029832	90.0517	17.9662	16.2479	18.1136	603.25	8.05878	13.066	17.6294	24.0284	12.0859	16.8804	18.5552	125.615	17.0409	2.88056	0.000788418	0.0779822	Nfe2l3	6	51409650	51435748	+	2973	protein_coding	nuclear factor, erythroid derived 2, like 3 [Source:MGI Symbol;Acc:MGI:1339958]	TF_bZIP	80	20	21	19	530	7	13	24	23	12	11	21	1.77346	0.358401	0.320919	0.359092	12.0426	0.159255	0.261737	0.352066	0.482248	0.241162	0.326103
ENSMUSG00000097194	20.2616	158.103	138.494	11.4402	66.016	24.1763	4.02031	14.6912	29.2519	11.0788	4.60374	21.2059	69.7485	14.142	2.29599	0.00079055	0.0779822	9330175E14Rik	8	95149524	95161731	-	6000	lncRNA	RIKEN cDNA 9330175E14 gene [Source:MGI Symbol;Acc:MGI:2443913]	-	18	176	179	12	58	21	4	20	28	11	3	24	0.197718	1.56277	1.35542	0.112377	0.653003	0.236732	0.0399049	0.145374	0.2909	0.109538	0.0440683
ENSMUSG00000074277	40.5233	94.3226	112.188	36.2273	76.2599	21.8738	40.2031	17.6294	24.0284	18.1289	19.9495	16.788	63.5658	22.7879	1.48582	0.000791202	0.0779822	Phldb3	7	24310188	24328722	+	3001	protein_coding	pleckstrin homology like domain, family B, member 3 [Source:MGI Symbol;Acc:MGI:3642959]	-	36	105	145	38	67	19	40	24	23	18	13	19	0.790609	1.86405	2.1952	0.711483	1.50816	0.42823	0.797832	0.348781	0.477748	0.358368	0.381798
ENSMUSG00000074934	18.0103	265.002	385.308	13.3469	22.7641	10.3613	15.0762	38.9316	11.4918	5.03581	0	5.30147	119.132	12.6395	3.224	0.000793052	0.0779822	Grem1	2	113576509	113588991	-	4148	protein_coding	gremlin 1, DAN family BMP antagonist [Source:MGI Symbol;Acc:MGI:1344337]	-	16	295	498	14	20	9	15	53	11	5	0	6	0.254218	3.78894	5.45459	0.189643	0.325709	0.146755	0.216456	0.557243	0.165307	0.0720202	0
ENSMUSG00000034575	311.804	271.29	348.944	453.794	342.6	337.317	589.981	677.262	468.031	578.111	483.393	401.145	344.292	532.987	-0.631173	0.00080281	0.0785676	Tent4a	13	69646078	69682736	-	8918	protein_coding	terminal nucleotidyltransferase 4A [Source:MGI Symbol;Acc:MGI:2682295]	-	277	302	451	476	301	293	587	922	448	574	315	454	2.04709	1.80415	2.29763	2.99907	2.28002	2.22223	3.93993	4.50891	3.13147	3.84563	3.11315
ENSMUSG00000035775	276.909	6.28817	1.54742	0	1888.29	0	0	3.67279	6.26827	0	0	2.65074	362.172	2.09863	7.42047	0.000808586	0.0785676	Krt20	11	99319229	99328976	-	1927	protein_coding	keratin 20 [Source:MGI Symbol;Acc:MGI:1914059]	-	246	7	2	0	1659	0	0	5	6	0	0	3	8.41354	0.193531	0.0471541	0	58.1572	0	0	0.113161	0.194092	0	0
ENSMUSG00000100658	29.2668	229.069	188.012	26.6938	26.1788	17.2688	4.02031	19.8331	18.8048	10.0716	30.6916	20.3223	86.0816	17.2906	2.32517	0.000810366	0.0785676	F730311O21Rik	1	132269731	132279099	+	7780	lncRNA	RIKEN cDNA F730311O21 gene [Source:MGI Symbol;Acc:MGI:3643355]	-	26	255	243	28	23	15	4	27	18	10	20	23	0.220252	1.7462	1.41905	0.20222	0.199704	0.130407	0.030775	0.151353	0.144222	0.0767969	0.226572
ENSMUSG00000094951	5.62823	26.9493	88.2031	1.9067	0	1.15125	0	0	0	0	0	2.65074	20.6398	0.441789	5.39277	0.000816322	0.0787769	Ighv5-6	12	113589126	113589576	-	353	IG_V_gene	immunoglobulin heavy variable 5-6 [Source:MGI Symbol;Acc:MGI:4439815]	-	5	30	114	2	0	1	0	0	0	0	0	3	0.933514	4.52773	14.6724	0.318348	0	0.191609	0	0	0	0	0
ENSMUSG00000024399	132.826	1914.3	1470.05	83.8947	20.4877	69.0752	117.594	51.419	146.26	77.5515	19.9495	106.029	615.106	86.4672	2.83014	0.00083721	0.0804187	Ltb	17	35413415	35415296	+	1516	protein_coding	lymphotoxin B [Source:MGI Symbol;Acc:MGI:104796]	-	118	2131	1900	88	18	60	117	70	140	77	13	120	5.12989	74.889	56.9411	3.2616	0.80207	2.67696	4.6196	2.01376	5.7566	3.03469	0.755789
ENSMUSG00000120346	0	0	1.54742	0.953349	0	0	15.0762	2.93823	5.22356	6.04297	4.60374	5.30147	0.416795	6.53102	-3.75793	0.000854568	0.0817077	ENSMUSG00000120346	11	68581099	68582616	-	1518	lncRNA	novel transcript	-	0	0	2	1	0	0	15	4	5	6	3	6	0	0	0.059859	0.0370148	0	0	0.591476	0.11492	0.205322	0.236158	0.174183
ENSMUSG00000044361	9.00517	16.1696	8.51083	2.86005	30.7316	4.60502	0	1.46912	0	0	3.06916	3.53432	11.9804	1.34543	3.18109	0.000883656	0.0841014	BC024139	15	76003717	76010796	-	4567	protein_coding	cDNA sequence BC024139 [Source:MGI Symbol;Acc:MGI:2442591]	-	8	18	11	3	27	4	0	2	0	0	2	4	0.115447	0.209979	0.109429	0.0369094	0.399366	0.0592405	0	0.0190988	0	0	0.0385972
ENSMUSG00000003309	25.8899	40.424	20.1165	3.8134	338.048	0	0	0	2.08942	0	6.13832	0	71.3819	1.37129	5.78738	0.00089059	0.0843742	Ap1m2	9	21205571	21223633	-	3140	protein_coding	adaptor protein complex AP-1, mu 2 subunit [Source:MGI Symbol;Acc:MGI:1336974]	-	23	45	26	4	297	0	0	0	2	0	4	0	0.482752	0.763514	0.376197	0.0715776	6.38948	0	0	0	0.0397043	0	0.112276
ENSMUSG00000022057	18.0103	29.6443	51.065	0	242.438	1.15125	4.02031	0	0	0	0	0	57.0515	0.670052	6.38758	0.000895062	0.0844125	Adamdec1	14	68800829	68819544	-	2442	protein_coding	ADAM-like, decysin 1 [Source:MGI Symbol;Acc:MGI:1917650]	-	16	33	66	0	213	1	4	0	0	0	0	0	0.431817	0.71995	1.22792	0	5.89213	0.0276977	0.0980464	0	0	0	0
ENSMUSG00000032013	100.183	0	3.86856	4.76674	1094.96	0	0	2.93823	2.08942	7.05013	6.13832	3.53432	200.629	3.62507	5.79597	0.000903166	0.0845872	Trim29	9	43222145	43247412	+	3473	protein_coding	tripartite motif-containing 29 [Source:MGI Symbol;Acc:MGI:1919419]	-	89	0	5	5	962	0	0	4	2	7	4	4	1.68893	0	0.0654089	0.0808932	18.7115	0	0	0.05023	0.0358974	0.120425	0.101511
ENSMUSG00000040592	91.1774	1814.59	1643.36	128.702	69.4306	63.319	105.533	47.7463	192.227	74.53	16.8804	137.838	635.097	95.7925	2.72853	0.000905068	0.0845872	Cd79b	11	106202167	106205588	-	1431	protein_coding	CD79B antigen [Source:MGI Symbol;Acc:MGI:96431]	-	81	2020	2124	135	61	55	105	65	184	74	11	156	3.73053	75.2048	67.4352	5.30079	2.87958	2.59964	4.39205	1.98099	8.01522	3.08969	0.6775
ENSMUSG00000097336	29.2668	41.3223	18.5691	6.67344	119.512	10.3613	4.02031	1.46912	10.4471	15.1074	0	1.76716	37.6174	5.46852	2.77379	0.000927565	0.085253	Fendrr	8	121781621	121809849	-	3322	lncRNA	Foxf1 adjacent non-coding developmental regulatory RNA [Source:MGI Symbol;Acc:MGI:1916040]	-	26	46	24	7	105	9	4	2	10	15	0	2	0.515821	0.737721	0.328234	0.118398	2.13515	0.183245	0.0720739	0.0262566	0.187645	0.269783	0
ENSMUSG00000112397	11.2565	0	0	2.86005	78.5363	1.15125	0	0	0	0	0	0	15.634	0	6.39418	0.000928468	0.085253	Gm10824	10	22690837	22724571	+	3762	lncRNA	predicted gene 10824 [Source:MGI Symbol;Acc:MGI:3642049]	-	10	0	0	3	69	1	0	0	0	0	0	0	0.175189	0	0	0.0448073	1.23899	0.0179792	0	0	0	0	0
ENSMUSG00000068227	87.8004	937.836	607.364	32.4139	25.0406	37.9914	45.2285	61.7028	28.2072	40.2865	9.20748	83.94	288.074	44.7621	2.6832	0.00092985	0.085253	Il2rb	15	78363456	78379471	-	4287	protein_coding	interleukin 2 receptor, beta chain [Source:MGI Symbol;Acc:MGI:96550]	-	78	1044	785	34	22	33	45	84	27	40	6	95	1.19913	12.9742	8.31932	0.445628	0.346663	0.520655	0.628314	0.854542	0.392598	0.55748	0.123354
ENSMUSG00000031880	373.715	291.951	351.265	671.158	692.03	573.325	952.814	1257.56	947.554	838.966	862.434	629.992	492.24	914.887	-0.895111	0.000931155	0.085253	Rrad	8	105354702	105357959	-	1577	protein_coding	Ras-related associated with diabetes [Source:MGI Symbol;Acc:MGI:1930943]	-	332	325	454	704	608	498	948	1712	907	833	562	713	13.875	10.9796	13.0796	25.0835	26.0442	21.3593	35.9827	47.3456	35.852	31.56	31.4095
ENSMUSG00000066363	12.3821	115.882	152.421	0.953349	6.82924	2.30251	7.03554	2.20367	0	9.06446	0	3.53432	48.4618	3.63967	3.72379	0.000932737	0.085253	Serpina3f	12	104180803	104187388	+	2290	protein_coding	serine (or cysteine) peptidase inhibitor, clade A, member 3F [Source:MGI Symbol;Acc:MGI:2182838]	-	11	129	197	1	6	2	7	3	0	9	0	4	0.316579	3.00115	3.90843	0.0245364	0.176992	0.0590724	0.18297	0.0571339	0	0.234817	0
ENSMUSG00000025993	297.171	494.969	682.414	272.658	333.495	257.881	82.4164	132.955	122.231	160.139	236.325	294.232	389.765	171.383	1.18752	0.000957423	0.0871255	Slc40a1	1	45947228	45965683	-	9000	protein_coding	solute carrier family 40 (iron-regulated transporter), member 1 [Source:MGI Symbol;Acc:MGI:1315204]	-	264	551	882	286	293	224	82	181	117	159	154	333	1.93325	3.26169	4.45244	1.78554	2.1992	1.68343	0.545367	0.87709	0.810365	1.05555	1.50812
ENSMUSG00000034177	16.8847	34.1358	28.6273	13.3469	87.6419	11.5125	12.0609	2.20367	1.04471	0	12.2766	6.18505	32.0249	5.6285	2.54025	0.000979121	0.0884621	Rnf43	11	87553548	87626365	+	6558	protein_coding	ring finger protein 43 [Source:MGI Symbol;Acc:MGI:2442609]	-	15	38	37	14	77	10	12	3	1	0	8	7	0.150746	0.308707	0.256331	0.119951	0.793155	0.103138	0.109529	0.0199507	0.0095053	0	0.107516
ENSMUSG00000055675	1107.64	1966.4	1720.74	603.47	1749.42	499.644	443.239	544.307	707.27	583.147	202.565	638.828	1274.55	519.893	1.29312	0.000980639	0.0884621	Kbtbd11	8	15061025	15083333	+	7137	protein_coding	kelch repeat and BTB (POZ) domain containing 11 [Source:MGI Symbol;Acc:MGI:1922151]	-	984	2189	2224	633	1537	434	441	741	677	579	132	723	9.08667	16.3405	14.1576	4.9835	14.5478	4.11305	3.69863	4.52804	5.91303	4.84714	1.6301
ENSMUSG00000017607	95.68	24.2544	18.5691	16.2069	843.411	8.05878	31.1574	16.8948	21.9389	29.2077	18.415	12.3701	167.697	21.664	2.95195	0.000987026	0.0886528	Tns4	11	98956504	98980132	-	5167	protein_coding	tensin 4 [Source:MGI Symbol;Acc:MGI:2144377]	-	85	27	24	17	741	7	31	23	21	29	12	14	1.08419	0.278394	0.21103	0.184866	9.68765	0.0916325	0.359121	0.194132	0.253348	0.335338	0.204691
ENSMUSG00000028047	487.405	354.833	294.784	563.429	381.299	595.198	672.397	900.568	893.229	620.412	731.995	612.32	446.158	738.487	-0.72815	0.00101547	0.0902588	Thbs3	3	89122487	89134144	+	4823	protein_coding	thrombospondin 3 [Source:MGI Symbol;Acc:MGI:98739]	-	433	395	381	591	335	517	669	1226	855	616	477	693	5.91693	4.36329	3.58905	6.88521	4.69209	7.25042	8.30283	11.0862	11.0506	7.63109	8.71681
ENSMUSG00000118294	3.37694	3.59324	2.32114	3.8134	36.4226	0	0	0	0	0	1.53458	0	8.25456	0.255763	4.98844	0.00102046	0.0902588	Gm9028	18	76357041	76357254	-	214	processed_pseudogene	predicted gene 9028 [Source:MGI Symbol;Acc:MGI:3646676]	-	3	4	3	4	32	0	0	0	0	0	1	0	0.923917	0.995819	0.636911	1.05025	10.1012	0	0	0	0	0	0.411853
ENSMUSG00000097050	1.12565	11.678	0.773712	0.953349	21.6259	2.30251	0	0	0	0	0	0	6.40986	0	5.10631	0.00102556	0.0902588	Gm9918	15	102178998	102182556	+	2192	protein_coding	predicted gene 9918 [Source:MGI Symbol;Acc:MGI:3646315]	-	1	13	1	1	19	2	0	0	0	0	0	0	0.0300666	0.315963	0.0207267	0.0256334	0.585534	0.0617134	0	0	0	0	0
ENSMUSG00000026430	181.229	902.802	702.53	340.346	202.601	153.117	147.746	182.905	175.512	136.974	104.351	168.764	413.771	152.709	1.43784	0.00102561	0.0902588	Rassf5	1	131104147	131172995	-	3997	protein_coding	Ras association (RalGDS/AF-6) domain family member 5 [Source:MGI Symbol;Acc:MGI:1926375]	-	161	1005	908	357	178	133	147	249	168	136	68	191	2.65471	13.3957	10.321	5.01858	3.00832	2.25065	2.20141	2.7169	2.62007	2.03296	1.49945
ENSMUSG00000026639	205.993	162.594	121.473	70.5478	1172.35	65.6215	22.1117	41.1352	41.7885	30.2149	142.716	94.5429	299.764	62.0849	2.27483	0.00102759	0.0902588	Lamb3	1	192890007	193026186	+	6612	protein_coding	laminin, beta 3 [Source:MGI Symbol;Acc:MGI:99915]	-	183	181	157	74	1030	57	22	56	40	30	93	107	1.82408	1.45841	1.07879	0.628848	10.5231	0.583085	0.199162	0.369371	0.377107	0.271089	1.23967
ENSMUSG00000059991	32.6437	12.5763	17.0217	53.3875	28.4552	28.7814	114.579	134.424	92.9793	67.4799	21.4841	56.5491	28.811	81.2492	-1.50438	0.00103101	0.0902588	Nptx2	5	144482712	144494288	+	2536	protein_coding	neuronal pentraxin 2 [Source:MGI Symbol;Acc:MGI:1858209]	-	29	14	22	56	25	25	114	183	89	67	14	64	0.753658	0.294112	0.394135	1.24075	0.665931	0.666777	2.69075	3.14709	2.18765	1.57851	0.486559
ENSMUSG00000095612	2.25129	23.3561	55.7073	0.953349	0	0	0	0	0	0	0	0	13.7113	0	6.2121	0.0010565	0.0920956	Ighv5-4	12	113561066	113561597	-	425	IG_V_gene	immunoglobulin heavy variable 5-4 [Source:MGI Symbol;Acc:MGI:4439895]	-	2	26	72	1	0	0	0	0	0	0	0	0	0.310146	3.25926	7.69689	0.132208	0	0	0	0	0	0	0
ENSMUSG00000041202	87.8004	1051.02	588.795	45.7607	33.008	67.924	84.4265	82.2705	36.5649	81.5801	19.9495	31.8088	312.385	56.1001	2.47575	0.00106087	0.0920956	Pla2g2d	4	138503046	138509357	+	2243	protein_coding	phospholipase A2, group IID [Source:MGI Symbol;Acc:MGI:1341796]	-	78	1170	761	48	29	59	84	112	35	81	13	36	2.29187	27.7901	15.4144	1.20243	0.873388	1.77915	2.24165	2.17769	0.972694	2.15764	0.510823
ENSMUSG00000021998	756.434	4427.77	3606.27	388.013	814.956	384.519	410.072	440.735	617.425	605.304	225.583	488.619	1729.66	464.623	1.89627	0.00107295	0.0927565	Lcp1	14	75368541	75468282	+	9504	protein_coding	lymphocyte cytosolic protein 1 [Source:MGI Symbol;Acc:MGI:104808]	-	672	4929	4661	407	716	334	408	600	591	601	147	553	4.66003	27.6303	22.2815	2.40622	5.08915	2.377	2.56963	2.75329	3.87631	3.77825	1.36322
ENSMUSG00000041849	185.732	590.19	489.76	134.422	251.544	125.487	83.4215	133.69	120.142	82.5873	138.112	148.441	296.189	117.732	1.33248	0.00109285	0.0940846	Card6	15	5125463	5138021	-	6101	protein_coding	caspase recruitment domain family, member 6 [Source:MGI Symbol;Acc:MGI:3032959]	-	165	657	633	141	221	109	83	182	115	82	90	168	1.78241	5.73718	4.71383	1.29857	2.44698	1.20841	0.814319	1.301	1.17499	0.803038	1.30016
ENSMUSG00000120971	15.7591	10.7797	19.3428	21.927	33.008	13.815	0	6.61102	1.04471	0	7.6729	7.06863	19.1053	3.73288	2.36243	0.0011048	0.0947203	ENSMUSG00000120971	7	44503012	44503963	-	952	lncRNA	novel transcript, antisense to Akt1s1and KO:Akt1s1	-	14	12	25	23	29	12	0	9	1	0	5	8	0.969207	0.67155	1.19309	1.35749	2.05778	0.852578	0	0.4123	0.0654788	0	0.462902
ENSMUSG00000079563	9.00517	322.494	142.363	10.4868	23.9023	3.45376	7.03554	8.81469	12.5365	12.0859	9.20748	22.9731	85.2841	12.1089	2.81546	0.00112254	0.0951347	Pglyrp2	17	32631433	32643141	-	3239	protein_coding	peptidoglycan recognition protein 2 [Source:MGI Symbol;Acc:MGI:1928099]	-	8	359	184	11	21	3	7	12	12	12	6	26	0.162781	5.90497	2.58094	0.190822	0.437973	0.062647	0.129361	0.161576	0.230945	0.221357	0.163266
ENSMUSG00000027863	32.6437	412.325	376.798	44.8074	15.9349	39.1426	21.1066	32.3205	42.8332	29.2077	33.7608	30.9253	153.608	31.6923	2.27934	0.00112307	0.0951347	Cd2	3	101183215	101195255	-	1741	protein_coding	CD2 antigen [Source:MGI Symbol;Acc:MGI:88320]	-	29	459	487	47	14	34	21	44	41	29	22	35	1.0978	14.0458	12.7087	1.51686	0.54321	1.3209	0.722001	1.1022	1.46799	0.995227	1.11373
ENSMUSG00000032091	3.37694	3.59324	0	2.86005	30.7316	3.45376	0	0	0	0	0	0	7.33593	0	5.29829	0.00112375	0.0951347	Tmprss4	9	45084024	45115390	-	2589	protein_coding	transmembrane protease, serine 4 [Source:MGI Symbol;Acc:MGI:2384877]	-	3	4	0	3	27	3	0	0	0	0	0	0	0.0763686	0.0823118	0	0.0651082	0.704483	0.0783753	0	0	0	0	0
ENSMUSG00000054135	12.3821	37.729	25.5325	22.8804	47.8047	34.5376	4.02031	10.2838	6.26827	10.0716	19.9495	14.1373	30.1444	10.7885	1.50473	0.00112797	0.0951347	A430110L20Rik	1	181053551	181056063	+	2513	lncRNA	RIKEN cDNA A430110L20 gene [Source:MGI Symbol;Acc:MGI:3036249]	-	11	42	33	24	42	30	4	14	6	10	13	16	0.288487	0.890412	0.596613	0.536618	1.129	0.807455	0.0952763	0.242965	0.148832	0.237756	0.45594
ENSMUSG00000042474	68.6644	1528.03	1160.57	37.1806	29.5934	9.21003	25.1269	16.1603	79.3981	17.1218	9.20748	88.3579	472.207	39.2287	3.58846	0.00114313	0.0960229	Fcmr	1	130793406	130808528	+	1736	protein_coding	Fc fragment of IgM receptor [Source:MGI Symbol;Acc:MGI:1916419]	-	61	1701	1500	39	26	8	25	22	76	17	6	100	2.31582	52.2022	39.2566	1.2623	1.01172	0.311695	0.862001	0.552689	2.72899	0.58509	0.30462
ENSMUSG00000026395	482.902	6237.87	4311.12	430.914	309.592	317.746	281.422	356.26	553.697	423.008	316.124	601.717	2015.02	422.038	2.25538	0.00115471	0.0962715	Ptprc	1	137990599	138103446	-	18313	protein_coding	protein tyrosine phosphatase, receptor type, C [Source:MGI Symbol;Acc:MGI:97810]	-	429	6944	5572	452	272	276	280	485	530	420	206	681	1.54391	20.2015	13.8237	1.38684	1.00334	1.01939	0.9152	1.15502	1.80407	1.37029	0.991435
ENSMUSG00000025610	390.599	250.629	225.15	697.851	292.519	573.325	1153.83	1590.32	938.151	819.83	606.159	464.763	405.012	928.842	-1.19827	0.00115537	0.0962715	Map3k7cl	16	87350218	87392224	+	1652	protein_coding	Map3k7 C-terminal like [Source:MGI Symbol;Acc:MGI:2446584]	-	347	279	291	732	257	498	1148	2165	898	814	395	526	13.8435	8.99763	8.00303	24.897	10.509	20.3896	41.5958	57.1552	33.8847	29.44	21.0738
ENSMUSG00000020143	255.522	1819.98	1382.62	166.836	87.6419	110.52	155.787	135.893	178.646	144.024	95.144	166.996	637.187	146.082	2.12493	0.00118987	0.0983649	Dock2	11	34176815	34674719	-	11425	protein_coding	dedicator of cyto-kinesis 2 [Source:MGI Symbol;Acc:MGI:2149010]	-	227	2026	1787	175	77	96	155	185	171	143	62	189	1.30947	9.44751	7.10624	0.860654	0.455274	0.568335	0.812069	0.706193	0.932991	0.74783	0.478291
ENSMUSG00000089968	1.12565	2.69493	6.18969	4.76674	7.96745	8.05878	0	0.734558	0	0	1.53458	0	5.13387	0.37819	3.82562	0.00118997	0.0983649	Nckap5los	15	99325582	99333194	+	1712	lncRNA	NCK-associated protein 5-like, opposite strand [Source:MGI Symbol;Acc:MGI:1918162]	-	1	3	8	5	7	7	0	1	0	0	1	0	0.0384965	0.093358	0.212304	0.164102	0.276206	0.276557	0	0.0254744	0	0	0.0514817
ENSMUSG00000094546	2.25129	174.272	259.967	7.62679	0	0	0	1.46912	0	0	0	0	74.0196	0.244853	7.67868	0.00120536	0.0992412	Ighv1-26	12	114751992	114752425	-	351	IG_V_gene	immunoglobulin heavy variable 1-26 [Source:MGI Symbol;Acc:MGI:4439641]	-	2	194	336	8	0	0	0	2	0	0	0	0	0.375533	29.4462	43.4914	1.28065	0	0	0	0.248502	0	0	0
ENSMUSG00000027376	339.945	0	0	4.76674	3174.46	5.75627	7.03554	1.46912	12.5365	0	0	11.4865	587.488	5.42129	6.75685	0.00124696	0.102245	Prom2	2	127368393	127383387	-	5187	protein_coding	prominin 2 [Source:MGI Symbol;Acc:MGI:2138997]	-	302	0	0	5	2789	5	7	2	12	0	0	13	3.83722	0	0	0.0541627	36.3221	0.0651994	0.0807791	0.016816	0.144212	0	0
ENSMUSG00000042351	73.167	1310.64	820.135	86.7547	38.699	66.7727	67.3402	45.5426	36.5649	21.1504	116.628	129.886	399.361	69.5187	2.52402	0.0012517	0.102245	Grap2	15	80456795	80537055	+	6243	protein_coding	GRB2-related adaptor protein 2 [Source:MGI Symbol;Acc:MGI:1333842]	-	65	1459	1060	91	34	58	67	62	35	21	76	147	0.686192	12.4508	7.71408	0.81902	0.367895	0.628383	0.64239	0.433118	0.349472	0.200978	1.07294
ENSMUSG00000041523	292.668	1.79662	0	0	2802.27	4.60502	0	0	0	0	4.60374	0	516.889	0.76729	9.47001	0.00125673	0.102253	Upk2	9	44364012	44366273	-	1083	protein_coding	uroplakin 2 [Source:MGI Symbol;Acc:MGI:98913]	-	260	2	0	0	2462	4	0	0	0	0	3	0	15.8223	0.0983865	0	0	153.567	0.249817	0	0	0	0	0.244146
ENSMUSG00000029659	171.098	106.001	85.1083	171.603	116.097	184.201	280.417	305.576	275.804	196.397	204.099	195.271	139.018	242.927	-0.809582	0.00127764	0.103055	Medag	5	149335214	149355188	+	3956	protein_coding	mesenteric estrogen dependent adipogenesis [Source:MGI Symbol;Acc:MGI:1917967]	-	152	118	110	180	102	160	279	416	264	195	133	221	2.53229	1.58913	1.2633	2.5566	1.74174	2.73561	4.22149	4.58611	4.15992	2.94511	2.96314
ENSMUSG00000076549	2.25129	8.98311	21.6639	5.72009	0	1.15125	0	0	0	0	0	0	6.62828	0	5.17031	0.00127845	0.103055	Igkv4-68	6	69281818	69282389	-	394	IG_V_gene	immunoglobulin kappa variable 4-68 [Source:MGI Symbol;Acc:MGI:2686265]	-	2	10	28	6	0	1	0	0	0	0	0	0	0.334549	1.35219	3.22874	0.855661	0	0.17167	0	0	0	0	0
ENSMUSG00000021175	43.9002	55.6953	61.8969	16.2069	88.7802	27.6301	32.1625	16.8948	8.35769	13.0931	18.415	16.788	49.0183	17.6185	1.47718	0.00128148	0.103055	Cdca7l	12	117768024	117842441	+	3258	protein_coding	cell division cycle associated 7 like [Source:MGI Symbol;Acc:MGI:2384982]	-	39	62	80	17	78	24	32	23	8	13	12	19	0.788931	1.01385	1.1156	0.293187	1.61727	0.498253	0.587917	0.307882	0.153065	0.238405	0.324628
ENSMUSG00000035394	0	0	1.54742	0.953349	0	3.45376	28.1422	2.20367	4.17885	8.0573	3.06916	16.788	0.992422	10.4065	-3.40317	0.00128871	0.103124	Cfap53	18	74416161	74493057	+	2600	protein_coding	cilia and flagella associated protein 53 [Source:MGI Symbol;Acc:MGI:1921703]	-	0	0	2	1	0	3	28	3	4	8	2	19	0	0	0.0349485	0.0216109	0	0.0780437	0.644618	0.0503218	0.0959012	0.18384	0.0677974
ENSMUSG00000055044	920.779	667.445	697.888	1205.99	1180.32	1119.02	1513.65	2326.34	1419.76	1366.72	2297.27	1186.65	965.24	1685.06	-0.804021	0.00129228	0.103124	Pdlim1	19	40209617	40260286	-	5260	protein_coding	PDZ and LIM domain 1 (elfin) [Source:MGI Symbol;Acc:MGI:1860611]	-	818	743	902	1265	1037	972	1506	3167	1359	1357	1497	1343	10.2493	7.52553	7.79098	13.513	13.3178	12.4989	17.1379	26.2585	16.1054	15.4141	25.0837
ENSMUSG00000030800	83.2978	8.98311	17.0217	9.53349	499.673	10.3613	5.02539	5.87646	20.8942	15.1074	3.06916	27.3909	104.812	12.8939	3.0167	0.00129728	0.103126	Prss8	7	127524888	127529276	-	1852	protein_coding	protease, serine 8 (prostasin) [Source:MGI Symbol;Acc:MGI:1923810]	-	74	10	22	10	439	9	5	8	20	15	2	31	2.6334	0.287669	0.539701	0.303393	16.0126	0.328694	0.161602	0.18839	0.673173	0.48392	0.0951799
ENSMUSG00000039264	166.596	2737.15	1841.43	273.611	59.1868	155.419	155.787	119.733	196.406	212.511	30.6916	236.799	872.233	158.655	2.45835	0.00131288	0.10354	Gimap3	6	48741398	48747785	-	2577	protein_coding	GTPase, IMAP family member 3 [Source:MGI Symbol;Acc:MGI:1932723]	-	148	3047	2380	287	52	135	155	163	188	211	20	268	3.78506	62.993	41.9599	6.25769	1.3631	3.54331	3.60027	2.75855	4.54758	4.89205	0.684025
ENSMUSG00000017144	454.761	273.086	316.448	652.091	742.111	526.123	1567.92	1124.61	882.781	1112.91	543.242	776.666	494.103	1001.36	-1.02009	0.00131802	0.10354	Rnd3	2	51020450	51039123	-	4432	protein_coding	Rho family GTPase 3 [Source:MGI Symbol;Acc:MGI:1921444]	-	404	304	409	684	652	457	1560	1531	845	1105	354	879	6.00768	3.65433	4.19271	8.67168	9.93772	6.97439	21.0689	15.0655	11.8849	14.8965	7.03979
ENSMUSG00000044309	1.12565	242.544	144.684	1.9067	0	5.75627	0	4.40735	1.04471	0	0	0	66.0028	0.908676	6.12049	0.0013204	0.10354	Apol7c	15	77409052	77417516	-	2060	protein_coding	apolipoprotein L 7c [Source:MGI Symbol;Acc:MGI:1920912]	-	1	270	187	2	0	5	0	6	1	0	0	0	0.0319932	6.98281	4.12426	0.0545518	0	0.16417	0	0.127026	0.0302601	0	0
ENSMUSG00000066677	31.5181	244.34	186.465	31.4605	27.317	29.9326	18.0914	11.7529	25.0731	9.06446	23.0187	44.1789	91.8389	21.8633	2.07413	0.00132245	0.10354	Ifi208	1	173501241	173525961	+	5258	protein_coding	interferon activated gene 208 [Source:MGI Symbol;Acc:MGI:2442822]	-	28	272	241	33	24	26	18	16	24	9	15	50	0.350964	2.75602	2.08242	0.352647	0.30834	0.334459	0.204913	0.132711	0.28453	0.102269	0.251436
ENSMUSG00000000682	150.837	1240.57	1023.62	88.6614	42.1137	80.5878	115.584	101.369	86.7111	42.3008	50.6412	136.955	437.731	88.9268	2.29873	0.00135214	0.105467	Cd52	4	133809759	133822393	-	1187	protein_coding	CD52 antigen [Source:MGI Symbol;Acc:MGI:1346088]	-	134	1381	1323	93	37	70	115	138	83	42	33	155	7.44011	61.9836	50.6385	4.40229	2.10567	3.98875	5.79915	5.07033	4.35878	2.11408	2.4503
ENSMUSG00000037946	91.1774	553.359	470.417	58.1543	220.812	65.6215	105.533	48.4808	62.6827	61.4369	105.886	42.4118	243.257	71.0719	1.77918	0.00137231	0.106639	Fgd3	13	49415030	49473787	-	6012	protein_coding	FYVE, RhoGEF and PH domain containing 3 [Source:MGI Symbol;Acc:MGI:1353657]	-	81	616	608	61	194	57	105	66	60	61	69	48	0.887956	5.45878	4.59469	0.570109	2.17982	0.641277	1.04541	0.478776	0.622114	0.606225	1.01155
ENSMUSG00000049580	685.519	345.85	393.819	113.449	4099.82	194.562	174.884	213.756	354.157	165.175	204.099	164.346	972.17	212.736	2.192	0.0013898	0.107595	Tsku	7	97999875	98010535	-	3050	protein_coding	tsukushi, small leucine rich proteoglycan [Source:MGI Symbol;Acc:MGI:2443855]	-	609	385	509	119	3602	169	174	291	339	164	133	186	13.1596	6.72504	7.5821	2.19227	79.7779	3.7478	3.41481	4.16103	6.92847	3.21268	3.84333
ENSMUSG00000000303	453.636	21.5595	11.6057	111.542	3808.44	43.7477	72.3656	78.5977	38.6543	72.5157	15.3458	82.1728	741.755	59.942	3.62802	0.00143916	0.111003	Cdh1	8	107329983	107396878	+	4574	protein_coding	cadherin 1 [Source:MGI Symbol;Acc:MGI:88354]	-	403	24	15	117	3346	38	72	107	37	72	10	93	5.80677	0.279543	0.148993	1.43726	49.4161	0.561923	0.942223	1.02022	0.504247	0.940501	0.19269
ENSMUSG00000105646	2.25129	100.611	85.882	4.76674	0	6.90752	0	0.734558	7.31298	0	0	2.65074	33.4031	1.78305	4.21835	0.00145696	0.111959	Gm30211	6	70695980	70730451	+	6087	lncRNA	predicted gene, 30211 [Source:MGI Symbol;Acc:MGI:5589370]	-	2	112	111	5	0	6	0	1	7	0	0	3	0.0216547	0.980277	0.828498	0.0461544	0	0.0666711	0	0.00716481	0.0716856	0	0
ENSMUSG00000024673	82.1722	1525.33	1483.21	97.2416	9.10566	36.8401	82.4164	20.5676	53.2803	25.1791	7.6729	116.632	538.983	50.9581	3.40184	0.00147089	0.112471	Ms4a1	19	11227039	11243605	-	6187	protein_coding	membrane-spanning 4-domains, subfamily A, member 1 [Source:MGI Symbol;Acc:MGI:88321]	-	73	1698	1917	102	8	32	82	28	51	25	5	132	0.777622	14.6215	14.0771	0.926332	0.0873471	0.349832	0.793325	0.197372	0.513839	0.241425	0.0712273
ENSMUSG00000030724	83.2978	2679.66	2095.99	218.317	43.2519	109.369	106.538	98.4307	289.385	92.6589	38.3645	202.34	871.647	137.953	2.65926	0.00147446	0.112471	Cd19	7	126007622	126014061	-	3075	protein_coding	CD19 antigen [Source:MGI Symbol;Acc:MGI:88319]	-	74	2983	2709	229	38	95	106	134	277	92	25	229	1.58603	51.6823	40.0254	4.18444	0.83479	2.08962	2.06338	1.9005	5.61529	1.78758	0.716558
ENSMUSG00000006784	374.84	148.221	80.466	23.8337	96.7476	194.562	38.193	45.5426	55.3697	57.4082	46.0374	65.3848	153.112	51.3226	1.57478	0.00149433	0.113456	Odad4	11	100436433	100463394	+	6147	protein_coding	outer dynein arm complex subunit 4 [Source:MGI Symbol;Acc:MGI:1921657]	-	333	165	104	25	85	169	38	62	53	57	30	74	3.57032	1.43006	0.768673	0.22852	0.934102	1.85957	0.370031	0.439882	0.537465	0.554032	0.430145
ENSMUSG00000079243	128.324	128.458	166.348	277.425	261.788	884.163	1403.09	1023.24	368.783	525.739	3649.23	326.924	307.751	1216.17	-1.98259	0.00150028	0.113456	Xirp1	9	119842821	119852664	-	6230	protein_coding	xin actin-binding repeat containing 1 [Source:MGI Symbol;Acc:MGI:1333878]	-	114	143	215	291	230	768	1396	1393	353	522	2378	370	1.20599	1.22287	1.56791	2.62453	2.4939	8.33802	13.4127	9.75149	3.53203	5.00617	33.6419
ENSMUSG00000075033	111.439	370.104	372.155	269.798	286.828	143.907	176.894	146.912	121.187	119.852	82.8674	83.94	259.039	121.942	1.08635	0.00150377	0.113456	Nxpe3	16	55660316	55715648	-	6436	protein_coding	neurexophilin and PC-esterase domain family, member 3 [Source:MGI Symbol;Acc:MGI:2686598]	-	99	412	481	283	252	125	176	200	116	119	54	95	1.01378	3.41048	3.39548	2.47068	2.64499	1.31366	1.63687	1.35526	1.12352	1.10472	0.739493
ENSMUSG00000095197	5.62823	26.9493	21.6639	0	19.3495	0	0	0	0	0	0	1.76716	12.2652	0.294526	5.08765	0.00151214	0.1136	Ighv1-59	12	115298702	115299134	-	351	IG_V_gene	immunoglobulin heavy variable V1-59 [Source:MGI Symbol;Acc:MGI:3644474]	-	5	30	28	0	17	0	0	0	0	0	0	2	0.938833	4.55353	3.62429	0	3.27175	0	0	0	0	0	0
ENSMUSG00000085696	27.0155	8.98311	13.1531	17.1603	15.9349	18.4201	30.1523	30.1169	40.7438	30.2149	39.8991	31.8088	16.7778	33.8226	-1.02049	0.00151664	0.1136	Hoxaas3	6	52152197	52192056	+	2889	lncRNA	Hoxa cluster antisense RNA 3 [Source:MGI Symbol;Acc:MGI:1919878]	-	24	10	17	18	14	16	30	41	39	30	26	36	0.547506	0.184411	0.267346	0.350083	0.327355	0.374595	0.621572	0.618934	0.841501	0.620436	0.793199
ENSMUSG00000031394	0	0	0	0	0	1.15125	16.0812	1.46912	0	10.0716	4.60374	4.41789	0.191876	6.10727	-4.5763	0.00153713	0.114676	Opn1mw	X	73171070	73194366	+	1562	protein_coding	opsin 1 (cone pigments), medium-wave-sensitive (color blindness, deutan) [Source:MGI Symbol;Acc:MGI:1097692]	-	0	0	0	0	0	1	16	2	0	10	3	5	0	0	0	0	0	0.0433021	0.613135	0.0558415	0	0.382509	0.169276
ENSMUSG00000017652	52.9054	327.883	205.034	31.4605	36.4226	27.6301	18.0914	41.8698	29.2519	19.1361	7.6729	45.0625	113.556	26.8474	2.07426	0.00154761	0.114676	Cd40	2	164897547	164914868	+	3406	protein_coding	CD40 antigen [Source:MGI Symbol;Acc:MGI:88336]	-	47	365	265	33	32	24	18	57	28	19	5	51	0.90945	5.70929	3.53486	0.544397	0.634664	0.476603	0.316334	0.729857	0.512449	0.333298	0.129384
ENSMUSG00000076607	7.87953	65.5767	77.3712	1.9067	0	2.30251	2.01016	5.1419	0	0	0	0.883579	25.8394	1.33927	4.19897	0.00154827	0.114676	Igkj4	6	70700532	70700569	+	38	IG_J_gene	immunoglobulin kappa joining 4 [Source:MGI Symbol;Acc:MGI:1316692]	-	7	73	100	2	0	2	2	7	0	0	0	1	12.1406	102.347	119.561	2.95728	0	3.55989	3.15039	8.03382	0	0	0
ENSMUSG00000015854	14.6334	358.426	113.736	7.62679	0	5.75627	0	3.67279	7.31298	13.0931	13.8112	4.41789	83.363	7.05133	3.57681	0.00156159	0.114676	Cd5l	3	87265188	87278380	+	2036	protein_coding	CD5 antigen-like [Source:MGI Symbol;Acc:MGI:1334419]	-	13	399	147	8	0	5	0	5	7	13	9	5	0.420815	10.4407	3.28028	0.22078	0	0.166105	0	0.107103	0.214318	0.381495	0.389602
ENSMUSG00000037318	51.7797	955.803	512.197	50.5275	37.5608	42.5964	14.0711	27.1786	62.6827	23.1647	95.144	70.6863	275.077	48.8212	2.49812	0.00156342	0.114676	Traf3ip3	1	192857761	192884011	-	5756	protein_coding	TRAF3 interacting protein 3 [Source:MGI Symbol;Acc:MGI:2441706]	-	46	1064	662	53	33	37	14	37	60	23	62	80	0.526699	9.84815	5.22527	0.517371	0.387286	0.434781	0.145588	0.280342	0.649782	0.238743	0.949352
ENSMUSG00000022439	52.9054	526.41	464.227	66.7344	48.9429	37.9914	25.1269	13.9566	47.012	32.2292	52.1757	91.8922	199.535	43.7321	2.19241	0.00157367	0.114676	Parvg	15	84208227	84227179	+	3090	protein_coding	parvin, gamma [Source:MGI Symbol;Acc:MGI:2158329]	-	47	586	600	70	43	33	25	19	45	32	34	104	1.00246	10.1035	8.82194	1.27288	0.940045	0.722346	0.484283	0.268166	0.907803	0.618749	0.969788
ENSMUSG00000030510	70.9157	2.69493	2.32114	1.9067	684.062	2.30251	0	0	0	0	10.7421	1.76716	127.367	2.08487	5.98565	0.00157487	0.114676	Cers3	7	66393252	66473439	+	3256	protein_coding	ceramide synthase 3 [Source:MGI Symbol;Acc:MGI:2681008]	-	63	3	3	2	601	2	0	0	0	0	7	2	1.27521	0.0490875	0.0418609	0.0345138	12.4689	0.0415466	0	0	0	0	0.189483
ENSMUSG00000037944	20.2616	953.108	504.46	38.134	0	24.1763	22.1117	18.3639	26.1178	11.0788	3.06916	29.1581	256.69	18.3166	3.80613	0.00157522	0.114676	Ccr7	11	99035022	99045903	-	1978	protein_coding	chemokine (C-C motif) receptor 7 [Source:MGI Symbol;Acc:MGI:103011]	-	18	1061	652	40	0	21	22	25	25	11	2	33	0.599752	28.5774	14.9759	1.13627	0	0.718096	0.665754	0.551216	0.787864	0.332269	0.0891169
ENSMUSG00000062545	15.7591	154.509	68.8604	7.62679	7.96745	6.90752	0	5.1419	0	3.02149	10.7421	11.4865	43.6051	5.06533	3.11998	0.00158091	0.114688	Tlr12	4	128509236	128512412	-	3177	protein_coding	toll-like receptor 12 [Source:MGI Symbol;Acc:MGI:3045221]	-	14	172	89	8	7	6	0	7	0	3	7	13	0.290427	2.88433	1.27275	0.141488	0.14884	0.127739	0	0.0960923	0	0.0564192	0.194195
ENSMUSG00000059994	24.7642	587.495	454.169	24.7871	18.2113	10.3613	15.0762	14.6912	44.9226	12.0859	0	45.0625	186.631	21.9731	3.08316	0.00160422	0.115974	Fcrl1	3	87283694	87310241	+	3560	protein_coding	Fc receptor-like 1 [Source:MGI Symbol;Acc:MGI:2442862]	-	22	654	587	26	16	9	15	20	43	12	0	51	0.407285	9.78727	7.49134	0.410365	0.303605	0.170995	0.252208	0.245012	0.752932	0.201398	0
ENSMUSG00000076580	4.50259	20.6611	23.2114	0.953349	0	148.512	0	0	0	0	0	6.18505	32.9734	1.03084	4.95107	0.00161157	0.1161	Igkv8-27	6	70148793	70149254	-	360	IG_V_gene	immunoglobulin kappa chain variable 8-27 [Source:MGI Symbol;Acc:MGI:4439868]	-	4	23	30	1	0	129	0	0	0	0	0	7	0.73229	3.40376	3.78608	0.156079	0	24.2369	0	0	0	0	0
ENSMUSG00000022686	47.2772	502.156	449.527	87.7081	77.3981	81.739	49.2488	78.5977	78.3534	73.5228	32.2262	40.6446	207.634	58.7656	1.82028	0.00161739	0.116116	B3gnt5	16	19578958	19591503	+	5197	protein_coding	UDP-GlcNAc:betaGal beta-1,3-N-acetylglucosaminyltransferase 5 [Source:MGI Symbol;Acc:MGI:2137302]	-	42	559	581	92	68	71	49	107	75	73	21	46	0.532626	5.73051	5.0792	0.994676	0.883883	0.92405	0.564366	0.897923	0.899593	0.839254	0.356142
ENSMUSG00000096490	4.50259	57.4919	45.649	4.76674	0	0	0	2.20367	0	0	0	0	18.735	0.367279	5.36693	0.00162904	0.116468	Igkv10-94	6	68681492	68681962	-	347	IG_V_gene	immunoglobulin kappa variable 10-94 [Source:MGI Symbol;Acc:MGI:3646140]	-	4	64	59	5	0	0	0	3	0	0	0	0	0.759724	9.82617	7.72492	0.809631	0	0	0	0.377051	0	0	0
ENSMUSG00000073008	24.7642	423.104	290.916	17.1603	7.96745	12.6638	9.0457	5.87646	43.8779	30.2149	4.60374	15.0208	129.429	18.1066	2.83758	0.00163383	0.116468	Gpr174	X	106299484	106340375	+	5402	protein_coding	G protein-coupled receptor 174 [Source:MGI Symbol;Acc:MGI:2685222]	-	22	471	376	18	7	11	9	8	42	30	3	17	0.268407	4.64516	3.16231	0.187225	0.0875351	0.13773	0.0997253	0.0645867	0.484654	0.33181	0.0489467
ENSMUSG00000031409	72.0414	17.0679	30.1748	43.854	37.5608	51.8064	101.513	130.751	80.4428	70.5013	95.144	59.1998	42.0842	89.592	-1.0984	0.00164165	0.116468	Tceal6	X	134109436	134111436	-	1114	protein_coding	transcription elongation factor A (SII)-like 6 [Source:MGI Symbol;Acc:MGI:1923939]	-	64	19	39	46	33	45	101	178	77	70	62	67	3.78635	0.908662	1.59056	2.32017	2.00109	2.73223	5.42692	6.96855	4.30867	3.75436	4.90527
ENSMUSG00000011267	27.0155	70.0682	62.6707	31.4605	71.707	37.9914	28.1422	27.1786	28.2072	13.0931	18.415	21.2059	50.1522	22.707	1.13951	0.00164474	0.116468	Zfp296	7	19311212	19314581	+	2037	protein_coding	zinc finger protein 296 [Source:MGI Symbol;Acc:MGI:1926956]	zf-C2H2	24	78	81	33	63	33	28	37	27	13	12	24	0.776508	2.04003	1.80661	0.910269	2.08924	1.09575	0.822781	0.79217	0.826247	0.381308	0.519214
ENSMUSG00000117604	59.6593	53.0003	38.6856	76.2679	39.8372	62.1677	217.097	220.367	88.8005	111.795	76.729	52.1312	54.9363	127.82	-1.22225	0.0016513	0.116534	Gm33228	18	26140614	26348706	+	2459	lncRNA	predicted gene, 33228 [Source:MGI Symbol;Acc:MGI:5592387]	-	53	59	50	80	35	54	216	300	85	111	50	59	1.42051	1.27828	0.923811	1.82801	0.961498	1.48534	5.2579	5.32072	2.15475	2.69704	1.79212
ENSMUSG00000026220	11.2565	8.98311	0.773712	2.86005	76.2599	1.15125	0	3.67279	0	0	0	0	16.8807	0.612131	4.60805	0.00167137	0.117449	Slc16a14	1	84883619	84912855	-	3352	protein_coding	solute carrier family 16 (monocarboxylic acid transporters), member 14 [Source:MGI Symbol;Acc:MGI:1919031]	-	10	10	1	3	67	1	0	5	0	0	0	0	0.196617	0.158939	0.013554	0.0502879	1.35024	0.0201784	0	0.065054	0	0	0
ENSMUSG00000057132	7.87953	102.407	57.2547	13.3469	15.9349	16.1176	11.0559	3.67279	7.31298	9.06446	0	11.4865	35.4902	7.09877	2.30998	0.00167557	0.117449	Rpgrip1	14	52348161	52401003	+	12152	protein_coding	retinitis pigmentosa GTPase regulator interacting protein 1 [Source:MGI Symbol;Acc:MGI:1932134]	-	7	114	74	14	14	14	11	5	7	9	0	13	0.0379643	0.499794	0.276666	0.0647332	0.077825	0.0779238	0.0541829	0.0179444	0.0359077	0.0442505	0
ENSMUSG00000040747	212.747	1331.3	1007.37	143.002	93.333	125.487	122.619	111.653	166.109	88.6303	47.572	198.805	485.54	122.565	1.98541	0.00169028	0.11746	Cd53	3	106667237	106697465	-	1742	protein_coding	CD53 antigen [Source:MGI Symbol;Acc:MGI:88341]	-	189	1482	1302	150	82	109	122	152	159	88	31	225	7.15055	45.3246	33.9574	4.83827	3.17983	4.23222	4.19208	3.80543	5.68966	3.01827	1.56845
ENSMUSG00000071068	23.6386	481.495	364.418	21.927	0	18.4201	6.03047	15.4257	39.699	9.06446	1.53458	22.9731	151.65	15.7879	3.26036	0.00169667	0.11746	Treml2	17	48606526	48619561	+	4917	protein_coding	triggering receptor expressed on myeloid cells-like 2 [Source:MGI Symbol;Acc:MGI:2147038]	-	21	536	471	23	0	16	6	21	38	9	1	26	0.281478	5.80763	4.35203	0.26283	0	0.220095	0.0730413	0.186263	0.481749	0.109362	0.0179249
ENSMUSG00000061731	1001.83	724.038	697.114	866.594	660.16	1023.46	1012.11	1560.2	1256.79	1163.27	1216.92	1104.47	828.866	1218.96	-0.557235	0.00169966	0.11746	Ext1	15	52927434	53209555	-	8077	protein_coding	exostosin glycosyltransferase 1 [Source:MGI Symbol;Acc:MGI:894663]	-	890	806	901	909	580	889	1007	2124	1203	1155	793	1250	7.26215	5.31642	5.06811	6.32354	4.85084	7.4446	7.46271	11.4686	9.28438	8.54388	8.65325
ENSMUSG00000096074	4.50259	32.3392	16.2479	2.86005	0	0	0	0	0	0	0	0	9.32496	0	5.65637	0.00170344	0.11746	Ighv1-72	12	115721604	115722081	-	396	IG_V_gene	immunoglobulin heavy variable 1-72 [Source:MGI Symbol;Acc:MGI:4439633]	-	4	36	21	3	0	0	0	0	0	0	0	0	0.665718	4.8433	2.40933	0.42567	0	0	0	0	0	0	0
ENSMUSG00000023349	40.5233	88.0344	59.5758	15.2536	18.2113	3.45376	3.01523	9.54925	17.7601	7.05013	0	1.76716	37.5087	6.52365	2.50969	0.00170405	0.11746	Clec4n	6	123206802	123223980	+	1420	protein_coding	C-type lectin domain family 4, member n [Source:MGI Symbol;Acc:MGI:1861231]	-	36	98	77	16	16	3	3	13	17	7	0	2	1.67086	3.67681	2.46362	0.633109	0.76115	0.142897	0.126459	0.399266	0.746273	0.294532	0
ENSMUSG00000038872	605.598	447.359	511.424	562.476	499.673	689.601	885.474	1122.4	710.404	853.066	919.214	576.977	552.688	844.59	-0.612407	0.00171689	0.11785	Zfhx3	8	108669276	109688262	+	20976	protein_coding	zinc finger homeobox 3 [Source:MGI Symbol;Acc:MGI:99948]	Homeobox	538	498	661	590	439	599	881	1528	680	847	599	653	1.69038	1.26485	1.43169	1.58043	1.41378	1.9315	2.51403	3.17694	2.0208	2.41259	2.51687
ENSMUSG00000050600	5.62823	415.02	244.493	16.2069	12.5203	3.45376	2.01016	10.2838	11.4918	33.2363	1.53458	18.5552	116.22	12.852	3.17242	0.00172106	0.11785	Zfp831	2	174485327	174552625	+	9807	protein_coding	zinc finger protein 831 [Source:MGI Symbol;Acc:MGI:3641861]	zf-C2H2	5	462	316	17	11	3	2	14	11	33	1	21	0.0336016	2.5098	1.46394	0.0974001	0.0757696	0.0206907	0.0122071	0.0622587	0.0699188	0.201049	0.00898711
ENSMUSG00000105376	60.7849	17.9662	23.2114	36.2273	10.2439	66.7727	103.523	85.9433	122.231	81.5801	82.8674	60.9669	35.8677	89.5187	-1.32556	0.00173446	0.118377	Gm36535	5	111939421	111957779	+	2724	lncRNA	predicted gene, 36535 [Source:MGI Symbol;Acc:MGI:5595694]	-	54	20	30	38	9	58	103	117	117	81	54	69	1.30651	0.391162	0.500364	0.783832	0.22319	1.44016	2.26333	1.87321	2.67742	1.77665	1.7472
ENSMUSG00000079419	42.7746	288.358	160.932	29.5538	40.9755	25.3276	21.1066	36.7279	22.9837	38.2722	4.60374	20.3223	97.9869	24.0027	2.02307	0.00175316	0.118941	Ms4a6c	19	11446730	11459556	+	2050	protein_coding	membrane-spanning 4-domains, subfamily A, member 6C [Source:MGI Symbol;Acc:MGI:2385644]	-	38	321	208	31	36	22	21	50	22	38	3	23	1.22167	8.34229	4.60979	0.849678	1.18628	0.72587	0.613173	1.06371	0.668969	1.10752	0.12898
ENSMUSG00000022687	381.594	398.85	302.521	434.727	384.714	552.602	904.57	917.463	718.762	696.956	457.305	451.509	409.168	691.094	-0.757769	0.00175419	0.118941	Boc	16	44305412	44379260	-	4451	protein_coding	biregional cell adhesion molecule-related/down-regulated by oncogenes (Cdon) binding protein [Source:MGI Symbol;Acc:MGI:2151153]	-	339	444	391	456	338	480	900	1249	688	692	298	511	5.01958	5.31446	3.99108	5.75644	5.12977	7.29413	12.1033	12.2381	9.63537	9.28906	5.90086
ENSMUSG00000052889	99.0569	840.819	620.517	254.544	135.447	74.8315	117.594	111.653	103.426	124.888	92.0748	94.5429	337.536	107.363	1.65324	0.00179528	0.121331	Prkcb	7	121887974	122233625	+	7651	protein_coding	protein kinase C, beta [Source:MGI Symbol;Acc:MGI:97596]	-	88	936	802	267	119	65	117	152	99	124	60	107	0.758036	6.51766	4.76242	1.96083	1.05067	0.574626	0.915346	0.86643	0.806593	0.968337	0.691177
ENSMUSG00000034317	43.9002	349.443	283.952	59.1076	13.6585	25.3276	37.1879	33.7897	10.4471	20.1432	29.157	42.4118	129.231	28.8561	2.16358	0.00181591	0.122326	Trim59	3	68942621	68952088	-	3352	protein_coding	tripartite motif-containing 59 [Source:MGI Symbol;Acc:MGI:1914199]	-	39	389	367	62	12	22	37	46	10	20	19	48	0.766807	6.18272	4.97432	1.03928	0.241833	0.443924	0.660717	0.598497	0.185966	0.356491	0.499581
ENSMUSG00000043931	4.50259	235.357	179.501	4.76674	14.7967	3.45376	0	5.1419	8.35769	5.03581	0	20.3223	73.7297	6.47629	3.49696	0.00183001	0.122877	Gimap7	6	48695555	48701570	+	2325	protein_coding	GTPase, IMAP family member 7 [Source:MGI Symbol;Acc:MGI:1349657]	-	4	262	232	5	13	3	0	7	8	5	0	23	0.113387	6.00361	4.53353	0.120835	0.377711	0.0872746	0	0.131306	0.214489	0.12849	0
ENSMUSG00000031264	93.4287	387.172	376.024	32.4139	18.2113	27.6301	16.0812	49.2154	52.2356	27.1934	3.06916	31.8088	155.813	29.9339	2.37552	0.00185947	0.124452	Btk	X	133443085	133484319	-	3149	protein_coding	Bruton agammaglobulinemia tyrosine kinase [Source:MGI Symbol;Acc:MGI:88216]	-	83	431	486	34	16	24	16	67	50	27	2	36	1.73712	7.29186	7.01189	0.606671	0.343231	0.5155	0.304134	0.927919	0.989771	0.512288	0.0559775
ENSMUSG00000043336	1229.21	1878.37	1739.3	1943.88	1471.7	2057.29	5034.43	4022.44	2613.87	2935.88	2611.86	1530.36	1719.96	3124.81	-0.861414	0.00189232	0.12601	Filip1l	16	57173456	57393489	+	5335	protein_coding	filamin A interacting protein 1-like [Source:MGI Symbol;Acc:MGI:1925999]	-	1092	2091	2248	2039	1293	1787	5009	5476	2502	2915	1702	1732	13.4901	20.8811	19.144	21.4748	16.372	22.6558	56.1997	44.7648	29.2341	32.6458	28.1178
ENSMUSG00000051506	144.083	1529.82	1382.62	136.329	75.1217	80.5878	135.686	141.035	185.959	125.895	62.9178	78.6385	558.095	121.688	2.19717	0.00189489	0.12601	Wdfy4	14	32681504	32907465	-	10552	protein_coding	WD repeat and FYVE domain containing 4 [Source:MGI Symbol;Acc:MGI:3584510]	-	128	1703	1787	143	66	70	135	192	178	125	41	89	0.799467	8.59832	7.69416	0.761461	0.422521	0.448697	0.765802	0.79355	1.05153	0.70778	0.342457
ENSMUSG00000028362	12.3821	143.73	139.268	11.4402	0	6.90752	0	7.34558	4.17885	0	3.06916	11.4865	52.2879	4.34669	3.57598	0.00193258	0.128106	Tnfsf8	4	63749545	63779584	-	3807	protein_coding	tumor necrosis factor (ligand) superfamily, member 8 [Source:MGI Symbol;Acc:MGI:88328]	-	11	160	180	12	0	6	0	10	4	0	2	13	0.19043	2.23909	2.14813	0.177111	0	0.1066	0	0.114558	0.065496	0	0.0463024
ENSMUSG00000031994	203.742	92.526	86.6557	334.625	334.633	238.31	599.026	750.718	290.43	484.445	457.305	354.315	215.082	489.373	-1.18776	0.00194546	0.128122	Adamts8	9	30853858	30875134	+	4613	protein_coding	a disintegrin-like and metallopeptidase (reprolysin type) with thrombospondin type 1 motif, 8 [Source:MGI Symbol;Acc:MGI:1353468]	-	181	103	112	351	294	207	596	1022	278	481	298	401	2.58595	1.18956	1.10308	4.27534	4.30529	3.03513	7.73357	9.66218	3.75663	6.22995	5.69363
ENSMUSG00000021384	29.2668	123.069	109.867	18.1136	27.317	18.4201	20.1016	16.1603	7.31298	26.1862	12.2766	12.3701	54.3422	15.7346	1.79014	0.00194999	0.128122	Susd3	13	49384166	49402182	-	2837	protein_coding	sushi domain containing 3 [Source:MGI Symbol;Acc:MGI:1913579]	-	26	137	142	19	24	16	20	22	7	26	8	14	0.604004	2.57274	2.27405	0.376306	0.571466	0.381461	0.421976	0.338198	0.153807	0.547567	0.248535
ENSMUSG00000029671	102.434	31.4409	57.2547	105.822	71.707	199.167	188.955	351.119	273.714	253.805	141.181	151.092	94.6375	226.644	-1.26438	0.00195281	0.128122	Wnt16	6	22288226	22298521	+	4360	protein_coding	wingless-type MMTV integration site family, member 16 [Source:MGI Symbol;Acc:MGI:2136018]	-	91	35	74	111	63	173	188	478	262	252	92	171	1.37556	0.427677	0.771111	1.43048	0.976097	2.6838	2.581	4.78134	3.74587	3.45332	1.85976
ENSMUSG00000096459	5.62823	70.0682	124.568	8.58014	0	0	0	0	0	0	0	0	34.8074	0	7.55242	0.00196026	0.128122	Ighv9-3	12	114104312	114104742	-	351	IG_V_gene	immunoglobulin heavy variable V9-3 [Source:MGI Symbol;Acc:MGI:3642720]	-	5	78	161	9	0	0	0	0	0	0	0	0	0.938833	11.8392	20.8396	1.44073	0	0	0	0	0	0	0
ENSMUSG00000098814	2.25129	57.4919	399.235	1.9067	0	0	0	0	0	0	0	1.76716	76.8142	0.294526	7.73215	0.00196619	0.128122	Igkv19-93	6	68713281	68713764	-	363	IG_V_gene	immunoglobulin kappa chain variable 19-93 [Source:MGI Symbol;Acc:MGI:107617]	-	2	64	516	2	0	0	0	0	0	0	0	2	0.363119	9.39307	64.5825	0.309578	0	0	0	0	0	0	0
ENSMUSG00000001494	1995.77	794.107	915.301	1645.48	1127.96	3534.35	3619.29	6653.62	4254.07	3768.8	2539.73	2301.72	1668.83	3856.21	-1.20864	0.00197328	0.128122	Sost	11	101853284	101857841	-	2066	protein_coding	sclerostin [Source:MGI Symbol;Acc:MGI:1921749]	-	1773	884	1183	1726	991	3070	3601	9058	4072	3742	1655	2605	56.5593	22.7959	26.0151	46.9415	32.4028	100.507	104.33	191.21	122.861	108.217	70.6031
ENSMUSG00000037337	72.0414	879.446	672.356	87.7081	60.325	67.924	50.2539	60.9683	113.874	74.53	38.3645	98.9608	306.633	72.8252	2.07378	0.00197604	0.128122	Map4k1	7	28681475	28702704	+	3077	protein_coding	mitogen-activated protein kinase kinase kinase kinase 1 [Source:MGI Symbol;Acc:MGI:1346882]	-	64	979	869	92	53	59	50	83	109	74	25	112	1.37081	16.9508	12.8311	1.67999	1.16356	1.29692	0.972658	1.17641	2.20819	1.4369	0.716092
ENSMUSG00000068105	15.7591	719.547	594.211	39.0873	0	28.7814	16.0812	11.0184	43.8779	4.02865	7.6729	22.9731	232.898	17.6087	3.72467	0.00198725	0.128406	Tnfrsf13c	15	82105944	82108570	-	2048	protein_coding	tumor necrosis factor receptor superfamily, member 13c [Source:MGI Symbol;Acc:MGI:1919299]	-	14	801	768	41	0	25	16	15	42	4	5	26	0.45053	20.8371	17.0374	1.12487	0	0.825657	0.467636	0.319425	1.27837	0.116695	0.215177
ENSMUSG00000022598	369.212	0	0	6.67344	2880.8	2.30251	0	0	0	6.04297	0	0	543.165	1.00716	9.07224	0.0019928	0.128406	Psca	15	74586688	74588918	+	860	protein_coding	prostate stem cell antigen [Source:MGI Symbol;Acc:MGI:1919623]	-	328	0	0	7	2531	2	0	0	0	6	0	0	25.1363	0	0	0.457347	198.807	0.157297	0	0	0	0.416846	0
ENSMUSG00000030116	809.34	432.986	373.703	829.414	465.527	850.777	1278.46	1543.31	1564.98	813.787	1083.41	777.549	626.958	1176.92	-0.90919	0.00200084	0.128524	Mfap5	6	122482804	122506249	+	3589	protein_coding	microfibrillar associated protein 5 [Source:MGI Symbol;Acc:MGI:1354387]	-	719	482	483	870	409	739	1272	2101	1498	808	706	880	13.2033	7.15497	6.11428	13.6205	7.69819	13.9271	21.2144	25.5306	26.0181	13.4512	17.3375
ENSMUSG00000105606	0	15.2713	33.2696	0.953349	33.008	0	0	0	0	0	0	1.76716	13.7504	0.294526	5.25183	0.00201071	0.12869	Igkv2-109	6	68279411	68280142	+	374	IG_V_gene	immunoglobulin kappa variable 2-109 [Source:MGI Symbol;Acc:MGI:3642626]	-	0	17	43	1	29	0	0	0	0	0	0	2	0	2.42165	5.22358	0.150236	5.238	0	0	0	0	0	0
ENSMUSG00000026546	19.136	24.2544	12.3794	16.2069	70.5688	6.90752	6.03047	11.0184	7.31298	0	1.53458	4.41789	24.9088	5.05238	2.26355	0.00201583	0.12869	Cfap45	1	172348368	172373437	+	5717	protein_coding	cilia and flagella associated protein 45 [Source:MGI Symbol;Acc:MGI:1919120]	-	17	27	16	17	62	6	6	15	7	0	1	5	0.195978	0.251611	0.127152	0.167081	0.732592	0.070986	0.0628204	0.114428	0.0763251	0	0.0154166
ENSMUSG00000114375	32.6437	46.7122	23.9851	21.927	22.7641	23.0251	3.01523	17.6294	11.4918	17.1218	7.6729	8.83579	28.5095	10.9611	1.36067	0.00204275	0.129835	Gm31544	13	120508109	120508549	+	441	processed_pseudogene	predicted gene, 31544 [Source:MGI Symbol;Acc:MGI:5590703]	-	29	52	31	23	20	20	3	24	11	17	5	10	4.33396	6.28201	3.1937	2.93046	3.06359	3.06748	0.407193	2.37345	1.55486	2.30321	0.999281
ENSMUSG00000047501	402.981	0.898311	2.32114	0	3511.37	0	0	0	0	0	10.7421	0.883579	652.928	1.93761	8.42717	0.00204705	0.129835	Cldn4	5	134973973	134975788	-	1816	protein_coding	claudin 4 [Source:MGI Symbol;Acc:MGI:1313314]	-	358	1	3	0	3085	0	0	0	0	0	7	1	12.9925	0.0293372	0.0750545	0	114.757	0	0	0	0	0	0.339734
ENSMUSG00000034792	30.3925	117.679	68.0866	21.927	180.975	25.3276	37.1879	18.3639	28.2072	14.1003	18.415	22.9731	74.0646	23.2079	1.67316	0.00205253	0.129835	Gna15	10	81338140	81360059	-	2135	protein_coding	guanine nucleotide binding protein, alpha 15 [Source:MGI Symbol;Acc:MGI:95770]	-	27	131	88	23	159	22	37	25	27	14	12	26	0.833473	3.26894	1.87265	0.605308	5.03081	0.696971	1.03734	0.510681	0.788321	0.39179	0.495381
ENSMUSG00000087669	0	13.4747	0.773712	1.9067	53.4957	0	0	0	0	0	0	0	11.6085	0	5.96516	0.00206	0.129912	Gm11724	11	117680723	117682139	-	472	lncRNA	predicted gene 11724 [Source:MGI Symbol;Acc:MGI:3650123]	-	0	15	1	2	47	0	0	0	0	0	0	0	0	1.6931	0.0962564	0.238086	6.72658	0	0	0	0	0	0
ENSMUSG00000025348	1588.29	1333.09	1272.76	2290.9	1747.15	2177.02	2608.18	2819.97	2439.4	2427.26	4054.36	2278.75	1734.87	2771.32	-0.675622	0.00208714	0.131069	Itga7	10	128769645	128794155	+	8138	protein_coding	integrin alpha 7 [Source:MGI Symbol;Acc:MGI:102700]	-	1411	1484	1645	2403	1535	1891	2595	3839	2335	2410	2642	2579	11.4271	9.71517	9.18374	16.5914	12.7418	15.7168	19.087	20.5735	17.8857	17.6939	28.6135
ENSMUSG00000036109	22.5129	78.153	40.233	13.3469	117.235	26.4788	6.03047	19.0985	5.22356	13.0931	30.6916	9.71937	49.66	13.9761	1.84465	0.00209098	0.131069	Mbnl3	X	50206146	50295409	-	8743	protein_coding	muscleblind like splicing factor 3 [Source:MGI Symbol;Acc:MGI:2444912]	-	20	87	52	14	103	23	6	26	5	13	20	11	0.150763	0.530143	0.270218	0.0899734	0.795821	0.177933	0.0410779	0.129694	0.035649	0.0888395	0.201616
ENSMUSG00000022876	22.5129	284.764	200.391	29.5538	13.6585	9.21003	16.0812	8.81469	26.1178	21.1504	3.06916	27.3909	93.3485	17.104	2.44548	0.00210229	0.131381	Samsn1	16	75655681	75819169	-	4935	protein_coding	SAM domain, SH3 domain and nuclear localization signals, 1 [Source:MGI Symbol;Acc:MGI:1914992]	-	20	317	259	31	12	8	16	12	25	21	2	31	0.267097	3.42221	2.38443	0.352957	0.16426	0.109646	0.194066	0.106048	0.315784	0.254247	0.035719
ENSMUSG00000076535	1.12565	52.102	16.2479	0.953349	0	0	0	0	0	0	0	0	11.7382	0	5.98691	0.00214414	0.133586	Igkv1-88	6	68839249	68840015	-	362	IG_V_gene	immunoglobulin kappa chain variable 1-88 [Source:MGI Symbol;Acc:MGI:4439828]	-	1	58	21	1	0	0	0	0	0	0	0	0	0.182061	8.53598	2.63562	0.155217	0	0	0	0	0	0	0
ENSMUSG00000052477	20.2616	43.1189	16.2479	2.86005	81.9509	0	8.04062	2.93823	3.13414	2.01432	6.13832	0.883579	27.4066	3.8582	2.84796	0.0021568	0.133586	C130026I21Rik	1	84970411	85248287	-	3827	protein_coding	RIKEN cDNA C130026I21 gene [Source:MGI Symbol;Acc:MGI:3612702]	-	18	48	21	3	72	0	8	4	3	2	4	1	0.309984	0.668216	0.249306	0.0440463	1.2709	0	0.125126	0.0455837	0.0488653	0.0312244	0.0921208
ENSMUSG00000036412	20.2616	6.28817	15.4742	34.3206	39.8372	62.1677	73.3707	80.8013	100.292	59.4226	59.8486	80.4057	29.7249	75.6902	-1.35973	0.00215691	0.133586	Arsi	18	61044852	61051633	+	2975	protein_coding	arylsulfatase i [Source:MGI Symbol;Acc:MGI:2670959]	-	18	7	20	36	35	54	73	110	96	59	39	91	0.39876	0.125356	0.305432	0.679927	0.79473	1.22771	1.46877	1.61255	2.01151	1.18492	1.1554
ENSMUSG00000041538	119.319	2251.17	1701.39	183.043	17.0731	75.9828	53.2691	91.8197	259.089	57.4082	26.0879	187.319	724.663	112.499	2.68691	0.0021703	0.134016	H2-Ob	17	34457877	34473388	+	5380	protein_coding	histocompatibility 2, O region beta locus [Source:MGI Symbol;Acc:MGI:95925]	-	106	2506	2199	192	15	66	53	125	248	57	17	212	1.29852	24.8161	18.5701	2.00524	0.188342	0.829758	0.589673	1.01329	2.87347	0.633017	0.278499
ENSMUSG00000024247	641.619	591.987	543.146	765.539	679.51	1380.35	1641.29	1748.25	1145	1101.84	2424.64	870.325	767.026	1488.56	-0.95658	0.00221323	0.136261	Pkdcc	17	83522721	83532499	+	2712	protein_coding	protein kinase domain containing, cytoplasmic [Source:MGI Symbol;Acc:MGI:2147077]	-	570	659	702	803	597	1199	1633	2380	1096	1094	1580	985	13.8519	12.9458	11.7603	16.6369	14.8704	29.9033	36.0424	38.2732	25.1917	24.1019	51.348
ENSMUSG00000030707	792.455	6437.29	4696.43	739.799	318.698	478.922	492.488	541.369	737.567	618.398	435.821	712.165	2243.93	589.634	1.92818	0.00222353	0.13649	Coro1a	7	126298945	126306959	-	2783	protein_coding	coronin, actin binding protein 1A [Source:MGI Symbol;Acc:MGI:1345961]	-	704	7166	6070	776	280	416	490	737	706	614	284	806	16.6719	137.182	99.0939	15.6673	6.79647	10.1104	10.539	11.5495	15.8135	13.1819	8.99418
ENSMUSG00000018654	169.973	1902.62	1408.16	127.749	27.317	109.369	151.767	107.245	128.5	93.6661	124.301	165.229	624.197	128.451	2.28115	0.00223386	0.136643	Ikzf1	11	11634980	11722926	+	9106	protein_coding	IKAROS family zinc finger 1 [Source:MGI Symbol;Acc:MGI:1342540]	zf-C2H2	151	2118	1820	134	24	95	151	146	123	93	81	187	1.09289	12.3917	9.08062	0.826844	0.178042	0.705644	0.992583	0.699251	0.842005	0.610209	0.783996
ENSMUSG00000024675	25.8899	278.476	242.946	13.3469	0	11.5125	17.0863	11.0184	24.0284	2.01432	3.06916	11.4865	95.3619	11.4505	3.05496	0.00224066	0.136643	Ms4a4c	19	11382134	11404610	+	1751	protein_coding	membrane-spanning 4-domains, subfamily A, member 4C [Source:MGI Symbol;Acc:MGI:1927656]	-	23	310	314	14	0	10	17	15	23	2	2	13	0.8657	9.43212	8.14732	0.44925	0	0.386281	0.581139	0.373605	0.818802	0.0682444	0.10067
ENSMUSG00000037922	57.408	896.514	1015.11	69.5945	22.7641	27.6301	73.3707	28.6478	135.813	40.2865	24.5533	53.8983	348.17	59.4282	2.55079	0.00224577	0.136643	Bank1	3	135759124	136031827	-	7486	protein_coding	B cell scaffold protein with ankyrin repeats 1 [Source:MGI Symbol;Acc:MGI:2442120]	-	51	998	1312	73	20	24	73	39	130	40	16	61	0.449	7.10256	7.96261	0.547923	0.180476	0.216846	0.583701	0.227207	1.08251	0.319252	0.188376
ENSMUSG00000019866	202.616	496.766	373.703	139.189	1031.22	145.058	125.635	123.406	213.121	109.781	108.955	196.155	398.091	146.175	1.44466	0.00226461	0.137386	Crybg1	10	43826632	44024849	-	7799	protein_coding	crystallin beta-gamma domain containing 1 [Source:MGI Symbol;Acc:MGI:109544]	-	180	553	483	146	906	126	125	168	204	109	71	222	1.5211	3.77764	2.81371	1.05187	7.84744	1.09275	0.959375	0.93946	1.63053	0.835047	0.802372
ENSMUSG00000012123	22.5129	35.9324	25.5325	0	358.535	4.60502	0	3.67279	7.31298	0	0	0	74.5197	1.83096	5.33145	0.00227356	0.137527	Crybg2	4	133788126	133819815	+	7801	protein_coding	crystallin beta-gamma domain containing 2 [Source:MGI Symbol;Acc:MGI:1334463]	-	20	40	33	0	315	4	0	5	7	0	0	0	0.168968	0.273177	0.192192	0	2.72772	0.0346816	0	0.0279529	0.0559352	0	0
ENSMUSG00000049307	57.408	132.95	130.757	29.5538	161.625	33.3864	40.2031	30.1169	35.5202	40.2865	13.8112	41.5282	90.9468	33.5777	1.43237	0.00229708	0.138312	Fut4	9	14659616	14663689	-	4074	protein_coding	fucosyltransferase 4 [Source:MGI Symbol;Acc:MGI:95594]	-	51	148	169	31	142	29	40	41	34	40	9	47	0.825039	1.93542	1.88468	0.42755	2.35454	0.481467	0.587701	0.438905	0.52023	0.586627	0.194705
ENSMUSG00000042510	114.816	53.0003	30.1748	50.5275	679.51	28.7814	36.1828	33.0551	35.5202	35.2507	21.4841	54.7819	159.468	36.0458	2.14181	0.00230298	0.138312	AA986860	1	130659713	130672359	+	3640	protein_coding	expressed sequence AA986860 [Source:MGI Symbol;Acc:MGI:2138143]	-	102	59	39	53	597	25	36	45	34	35	14	62	1.84682	0.863544	0.486782	0.818128	11.0793	0.464546	0.591996	0.539162	0.582257	0.5745	0.338987
ENSMUSG00000042540	0	3.59324	7.73712	7.62679	31.8698	6.90752	0	2.20367	0	0	0	0	9.62241	0.367279	4.38044	0.00230653	0.138312	Acot5	12	84116099	84122794	+	1519	protein_coding	acyl-CoA thioesterase 5 [Source:MGI Symbol;Acc:MGI:2384969]	-	0	4	10	8	28	6	0	3	0	0	0	0	0	0.140293	0.299098	0.295923	1.2452	0.267167	0	0.0861333	0	0	0
ENSMUSG00000045751	31.5181	70.9665	59.5758	20.0203	40.9755	13.815	1.00508	14.6912	21.9389	15.1074	10.7421	5.30147	39.4785	11.4644	1.78745	0.00231613	0.138487	Mms22l	4	24496451	24602950	+	6382	protein_coding	MMS22-like, DNA repair protein [Source:MGI Symbol;Acc:MGI:2684980]	-	28	79	77	21	36	12	1	20	21	15	7	6	0.289152	0.659484	0.548158	0.184888	0.381052	0.127179	0.00937909	0.136672	0.205116	0.140429	0.0966713
ENSMUSG00000051354	1.12565	73.6615	27.0799	4.76674	17.0731	8.05878	0	4.40735	7.31298	0	0	0.883579	21.9609	2.10065	3.35448	0.00233041	0.138785	Samd3	10	26105605	26148070	+	3786	protein_coding	sterile alpha motif domain containing 3 [Source:MGI Symbol;Acc:MGI:2685469]	-	1	82	35	5	15	7	0	6	7	0	0	1	0.0174078	1.1539	0.420009	0.0742055	0.267639	0.125057	0	0.069116	0.115254	0	0
ENSMUSG00000041670	111.439	8.0848	2.32114	90.5681	1145.04	35.6889	47.2387	56.5609	27.1625	7.05013	15.3458	24.7402	232.19	29.683	2.96422	0.00233962	0.138785	Rims1	1	22356475	22845203	-	8103	protein_coding	regulating synaptic membrane exocytosis 1 [Source:MGI Symbol;Acc:MGI:2152971]	-	99	9	3	95	1006	31	47	77	26	7	10	28	0.805221	0.059174	0.0168208	0.658756	8.3867	0.258765	0.347192	0.414431	0.200016	0.0516149	0.10877
ENSMUSG00000002204	43.9002	450.054	406.199	42.9007	40.9755	25.3276	36.1828	55.0918	60.5933	12.0859	15.3458	40.6446	168.226	36.6574	2.19605	0.00234118	0.138785	Napsa	7	44221804	44236286	+	2660	protein_coding	napsin A aspartic peptidase [Source:MGI Symbol;Acc:MGI:109365]	-	39	501	525	45	36	22	36	75	58	12	10	46	0.966292	10.0344	8.96704	0.950556	0.914239	0.559411	0.810099	1.22967	1.3592	0.26954	0.331341
ENSMUSG00000000244	40.5233	458.138	275.441	40.0407	55.7721	43.7477	14.0711	34.5242	57.4591	26.1862	12.2766	71.5699	152.277	36.0145	2.0774	0.00235267	0.139069	Tspan32	7	142558783	142573381	+	6234	protein_coding	tetraspanin 32 [Source:MGI Symbol;Acc:MGI:1350360]	-	36	510	356	42	49	38	14	47	55	26	8	81	0.380593	4.3585	2.59451	0.378555	0.530968	0.412294	0.134425	0.328805	0.549963	0.249189	0.113104
ENSMUSG00000094075	1.12565	32.3392	182.596	2.86005	137.723	0	0	2.93823	0	0	0	5.30147	59.4407	1.37328	5.39454	0.00236832	0.139178	Ighv1-80	12	115875964	115876396	-	351	IG_V_gene	immunoglobulin heavy variable 1-80 [Source:MGI Symbol;Acc:MGI:4439738]	-	1	36	236	3	121	0	0	4	0	0	0	6	0.187767	5.46424	30.5476	0.480243	23.2872	0	0	0.497005	0	0	0
ENSMUSG00000079071	7.87953	209.306	92.0717	8.58014	0	6.90752	2.01016	4.40735	12.5365	3.02149	1.53458	12.3701	54.1242	5.98004	3.17091	0.00237333	0.139178	Slc28a2b	2	122315422	122358521	+	4996	protein_coding	solute carrier family 28 member 2b [Source:MGI Symbol;Acc:MGI:3702173]	-	7	233	119	9	0	6	2	6	12	3	1	14	0.0923424	2.48466	1.08217	0.10122	0	0.0812304	0.0239621	0.0523765	0.149726	0.0358775	0.0176414
ENSMUSG00000052760	22.5129	437.477	310.258	45.7607	85.3655	36.8401	37.1879	42.6043	47.012	41.2936	41.4337	42.4118	156.369	41.9906	1.89857	0.00237682	0.139178	A630001G21Rik	1	85644804	85706364	-	2709	protein_coding	RIKEN cDNA A630001G21 gene [Source:MGI Symbol;Acc:MGI:2443131]	-	20	487	401	48	75	32	37	58	45	41	27	48	0.486571	9.57754	6.72523	0.995586	1.87021	0.79897	0.817542	0.933742	1.03548	0.90427	0.878438
ENSMUSG00000052331	434.5	1308.84	865.01	411.847	1386.34	354.586	334.691	436.327	403.259	437.108	224.049	313.671	793.52	358.184	1.14695	0.00238134	0.139178	Ankrd44	1	54684499	54965546	-	14175	protein_coding	ankyrin repeat domain 44 [Source:MGI Symbol;Acc:MGI:3045243]	-	386	1457	1118	432	1218	308	333	594	386	434	146	355	1.79469	5.47609	3.58336	1.71241	5.80448	1.46966	1.40617	1.82756	1.69747	1.82932	0.907792
ENSMUSG00000031844	7.87953	0	0	3.8134	36.4226	5.75627	0	0	0	0	0	0	8.97864	0	5.59184	0.0023893	0.139251	Hsd17b2	8	118428643	118485766	+	1924	protein_coding	hydroxysteroid (17-beta) dehydrogenase 2 [Source:MGI Symbol;Acc:MGI:1096386]	-	7	0	0	4	32	5	0	0	0	0	0	0	0.239783	0	0	0.116816	1.12353	0.175774	0	0	0	0	0
ENSMUSG00000054672	2.25129	70.0682	24.7588	2.86005	20.4877	12.6638	8.04062	2.20367	3.13414	6.04297	0	1.76716	22.1816	3.53143	2.63851	0.00240308	0.1394	Scart2	7	139827197	139880649	+	5532	protein_coding	scavenger receptor family member expressed on T cells 2 [Source:MGI Symbol;Acc:MGI:2443685]	-	2	78	32	3	18	11	8	3	3	6	0	2	0.0238272	0.751184	0.262808	0.0304709	0.219801	0.134493	0.0865616	0.0236509	0.0338047	0.0648026	0
ENSMUSG00000109698	1.12565	0	6.96341	2.86005	11.3821	9.21003	0	0	0	0	0	0	5.25687	0	4.82064	0.00240986	0.1394	Gm45469	8	35834904	35843546	-	854	lncRNA	predicted gene 45469 [Source:MGI Symbol;Acc:MGI:5791305]	-	1	0	9	3	10	8	0	0	0	0	0	0	0.0771734	0	0.478802	0.197383	0.791008	0.63361	0	0	0	0	0
ENSMUSG00000069805	43.9002	7.18649	15.4742	13.3469	290.243	2.30251	19.0965	1.46912	2.08942	9.06446	9.20748	0	62.0755	6.82116	3.19489	0.00241201	0.1394	Fbp1	13	63012567	63036096	-	1702	protein_coding	fructose bisphosphatase 1 [Source:MGI Symbol;Acc:MGI:95492]	-	39	8	20	14	255	2	19	2	2	9	6	0	1.51019	0.250417	0.533878	0.462184	10.1209	0.0794804	0.668208	0.0512482	0.07325	0.315941	0.310705
ENSMUSG00000095704	1.12565	41.3223	24.7588	0.953349	0	0	0	0	0	0	0	0.883579	11.36	0.147263	5.46023	0.0024673	0.142199	Gm8221	15	77506034	77510837	+	1110	unprocessed_pseudogene	predicted gene 8221 [Source:MGI Symbol;Acc:MGI:3779789]	-	1	46	32	1	0	0	0	0	0	0	0	1	0.0593749	2.20785	1.30978	0.0506202	0	0	0	0	0	0	0
ENSMUSG00000037446	27.0155	12.5763	19.3428	16.2069	4.55283	31.0839	76.3859	50.6845	50.1462	40.2865	19.9495	40.6446	18.463	46.3495	-1.33737	0.00248276	0.14236	Tulp1	17	28570489	28584196	-	6664	protein_coding	tubby like protein 1 [Source:MGI Symbol;Acc:MGI:109571]	Tub	24	14	25	17	4	27	76	69	48	40	13	46	0.237357	0.111925	0.170442	0.143338	0.0405475	0.274043	0.682647	0.451567	0.448997	0.358631	0.171935
ENSMUSG00000010142	47.2772	488.681	400.783	68.6411	22.7641	34.5376	25.1269	34.5242	42.8332	46.3295	30.6916	73.337	177.114	42.1404	2.07146	0.00248382	0.14236	Tnfrsf13b	11	61017581	61040198	+	2836	protein_coding	tumor necrosis factor receptor superfamily, member 13b [Source:MGI Symbol;Acc:MGI:1889411]	-	42	544	518	72	20	30	25	47	41	46	20	83	0.976042	10.2194	8.29841	1.4265	0.47639	0.715492	0.527656	0.722769	0.901187	0.969114	0.621556
ENSMUSG00000040270	61.9106	574.021	535.409	90.5681	99.024	58.714	22.1117	78.5977	96.1135	72.5157	58.3141	70.6863	236.608	66.3898	1.83409	0.00254245	0.145319	Bach2	4	32238804	32586108	+	9940	protein_coding	BTB and CNC homology, basic leucine zipper transcription factor 2 [Source:MGI Symbol;Acc:MGI:894679]	TF_bZIP	55	639	692	95	87	51	22	107	92	72	38	80	0.364672	3.4249	3.16294	0.537012	0.591251	0.347035	0.132481	0.469467	0.576951	0.432782	0.336941
ENSMUSG00000020542	221.752	137.442	166.348	415.66	393.82	250.973	877.433	1330.28	456.539	593.218	309.985	274.793	264.333	640.375	-1.27781	0.0025727	0.146644	Myocd	11	65067387	65160815	-	6424	protein_coding	myocardin [Source:MGI Symbol;Acc:MGI:2137495]	-	197	153	215	436	346	218	873	1811	437	589	202	311	2.02109	1.26888	1.52056	3.81353	3.63839	2.29531	8.13441	12.2948	4.24046	5.47814	2.77142
ENSMUSG00000076575	6.75388	53.8986	9.28454	0	0	4.60502	0	1.46912	0	0	0	0	12.4237	0.244853	5.1066	0.00258465	0.146921	Igkv7-33	6	70035616	70036183	-	365	IG_V_gene	immunoglobulin kappa chain variable 7-33 [Source:MGI Symbol;Acc:MGI:3577282]	-	6	60	12	0	0	4	0	2	0	0	0	0	1.08339	8.75775	1.49369	0	0	0.741237	0	0.238971	0	0	0
ENSMUSG00000120992	165.47	1528.92	1268.11	179.23	50.0811	170.386	133.675	179.967	142.081	138.988	136.578	136.955	560.367	144.707	1.95352	0.00263292	0.149256	ENSMUSG00000120992	17	35215654	35219393	-	3043	lncRNA	novel transcript	-	147	1702	1639	188	44	148	133	245	136	138	89	155	3.18376	29.7983	24.4708	3.47138	0.976764	3.28965	2.61618	3.51133	2.78596	2.70957	2.57777
ENSMUSG00000032776	20.2616	115.882	66.5392	12.3935	224.227	0	16.0812	11.7529	17.7601	9.06446	1.53458	13.2537	73.2172	11.5745	2.6532	0.00264505	0.149363	Mctp2	7	71727578	71956356	-	12351	protein_coding	multiple C2 domains, transmembrane 2 [Source:MGI Symbol;Acc:MGI:2685335]	-	18	129	86	13	197	0	16	16	17	9	1	15	0.0960497	0.556444	0.31635	0.0591409	1.07746	0	0.0775417	0.056497	0.0857994	0.0435375	0.00713599
ENSMUSG00000024670	42.7746	441.071	329.601	17.1603	23.9023	20.7226	19.0965	16.1603	30.2966	22.1576	32.2262	59.1998	145.872	29.8562	2.29061	0.00264919	0.149363	Cd6	19	10766705	10807422	-	7968	protein_coding	CD6 antigen [Source:MGI Symbol;Acc:MGI:103566]	-	38	491	426	18	21	18	19	22	29	22	21	67	0.314311	3.28296	2.42902	0.126932	0.178036	0.152796	0.142732	0.120415	0.226875	0.164967	0.232288
ENSMUSG00000120603	9.00517	8.0848	15.4742	10.4868	20.4877	6.90752	1.00508	0	0	2.01432	6.13832	5.30147	11.741	2.40987	2.36499	0.00267102	0.150185	ENSMUSG00000120603	11	102210585	102211099	-	515	lncRNA	novel transcript	-	8	9	20	11	18	6	1	0	0	2	4	6	1.02378	0.931042	1.76439	1.20014	2.36104	0.788014	0.116228	0	0	0.232031	0.684556
ENSMUSG00000021838	979.312	482.393	482.022	1329.92	706.827	1310.13	1477.46	2757.53	1640.2	1455.35	2561.22	994.026	881.767	1814.3	-1.04113	0.00270846	0.151879	Samd4	14	47120311	47343272	+	8658	protein_coding	sterile alpha motif domain containing 4 [Source:MGI Symbol;Acc:MGI:1921730]	-	870	537	623	1395	621	1138	1470	3754	1570	1445	1669	1125	6.62258	3.30439	3.2692	9.05322	4.84521	8.89026	10.1629	18.9097	11.3037	9.9718	16.9901
ENSMUSG00000004473	262.276	140.136	103.677	323.185	106.991	344.225	425.148	628.781	454.45	509.624	311.52	336.644	213.415	444.361	-1.05991	0.00272512	0.152116	Clec11a	7	43952111	43956326	-	2978	protein_coding	C-type lectin domain family 11, member a [Source:MGI Symbol;Acc:MGI:1298219]	-	233	156	134	339	94	299	423	856	435	506	203	381	5.15652	2.79083	2.04433	6.39619	2.13227	6.79104	8.50224	12.5359	9.10546	10.1519	6.00797
ENSMUSG00000042485	1295.62	815.666	777.58	1597.81	1280.48	1386.11	2086.54	2157.4	1823.02	1958.93	3342.32	1222.87	1192.21	2098.51	-0.815615	0.00272736	0.152116	Mustn1	14	30601157	30603567	+	1236	protein_coding	musculoskeletal, embryonic nuclear protein 1 [Source:MGI Symbol;Acc:MGI:1913425]	-	1151	908	1005	1676	1125	1204	2076	2937	1745	1945	2178	1384	61.3737	39.1382	36.9419	76.1907	61.4855	65.8867	100.537	103.632	88.0064	94.0209	155.309
ENSMUSG00000034330	203.742	1074.38	776.033	272.658	421.137	198.016	241.219	209.349	235.06	208.483	65.987	173.181	490.994	188.88	1.37745	0.00276046	0.153351	Plcg2	8	118225030	118361881	+	4298	protein_coding	phospholipase C, gamma 2 [Source:MGI Symbol;Acc:MGI:97616]	-	181	1196	1003	286	370	172	240	285	225	207	43	196	2.77548	14.8251	10.6024	3.73892	5.81533	2.70677	3.34243	2.89192	3.26327	2.87758	0.881776
ENSMUSG00000000248	3.37694	8.98311	10.832	1.9067	7.96745	4.60502	0	0.734558	0	0	0	2.65074	6.27853	0.564216	3.32395	0.0027684	0.153351	Clec2g	6	128911344	128961670	+	2847	protein_coding	C-type lectin domain family 2, member g [Source:MGI Symbol;Acc:MGI:1918059]	-	3	10	14	2	7	4	0	1	0	0	0	3	0.0694479	0.187131	0.223415	0.039472	0.166092	0.0950303	0	0.0153186	0	0	0
ENSMUSG00000095304	2458.41	1390.58	1150.51	2630.29	1637.88	2164.36	4193.18	4424.24	3505.01	3159.47	2054.8	2674.59	1905.34	3335.22	-0.80808	0.00277167	0.153351	Plac9	14	25887930	25903524	-	1751	protein_coding	placenta specific 9 [Source:MGI Symbol;Acc:MGI:2663998]	-	2184	1548	1487	2759	1439	1880	4172	6023	3355	3137	1339	3027	82.2038	47.0998	38.583	88.5344	55.5154	72.6209	142.618	150.015	119.438	107.041	67.3986
ENSMUSG00000028327	1.12565	20.6611	6.18969	0	26.1788	0	0	0	0	1.00716	0	0	9.02587	0.16786	5.12345	0.00278444	0.153648	Stra6l	4	45848664	45887008	+	9567	protein_coding	STRA6-like [Source:MGI Symbol;Acc:MGI:1921402]	-	1	23	8	0	23	0	0	0	0	1	0	0	0.0068889	0.128081	0.0379914	0	0.162402	0	0	0	0	0.00624522	0
ENSMUSG00000031565	3268.88	2506.29	2187.28	3061.2	2399.34	3308.7	3918.8	4189.18	3737.98	3758.73	4040.55	3247.15	2788.62	3815.4	-0.452465	0.00280746	0.15438	Fgfr1	8	26003670	26065734	+	9875	protein_coding	fibroblast growth factor receptor 1 [Source:MGI Symbol;Acc:MGI:95522]	-	2904	2790	2827	3211	2108	2874	3899	5703	3578	3732	2633	3675	19.3814	15.0522	13.0065	18.2705	14.4202	19.6852	23.6338	25.1869	22.5861	22.5802	23.5001
ENSMUSG00000045322	32.6437	488.681	306.39	12.3935	11.3821	17.2688	42.2133	27.9132	21.9389	36.2578	6.13832	15.0208	144.793	24.9137	2.53683	0.00282829	0.15438	Tlr9	9	106099797	106104082	+	3478	protein_coding	toll-like receptor 9 [Source:MGI Symbol;Acc:MGI:1932389]	-	29	544	396	13	10	15	42	38	21	36	4	17	0.549533	8.33304	5.17294	0.21002	0.194227	0.29171	0.722832	0.476499	0.37638	0.618438	0.101365
ENSMUSG00000108732	12.3821	84.4412	59.5758	16.2069	11.3821	14.9663	5.02539	11.7529	15.6707	6.04297	0	7.06863	33.1591	7.59343	2.10884	0.00283313	0.15438	2310043P16Rik	7	34089157	34093037	+	3881	TEC	RIKEN cDNA 2310043P16 gene [Source:MGI Symbol;Acc:MGI:1917385]	-	11	94	77	17	10	13	5	16	15	6	0	8	0.186799	1.29038	0.901402	0.246123	0.174058	0.226563	0.0771159	0.179798	0.240927	0.09237	0
ENSMUSG00000107965	2.25129	2.69493	3.86856	0	23.9023	3.45376	0	0	0	0	0	0.883579	6.02848	0.147263	4.53358	0.00283436	0.15438	Gm44259	6	125234674	125234971	-	298	processed_pseudogene	predicted gene, 44259 [Source:MGI Symbol;Acc:MGI:5690651]	-	2	3	5	0	21	3	0	0	0	0	0	1	0.442323	0.536339	0.762299	0	4.76038	0.680918	0	0	0	0	0
ENSMUSG00000095204	6.75388	56.5936	129.21	0	0	3.45376	0	0	0	0	0	0	32.6685	0	7.46096	0.00283491	0.15438	Ighv1-52	12	115109107	115109539	-	351	IG_V_gene	immunoglobulin heavy variable 1-52 [Source:MGI Symbol;Acc:MGI:4439752]	-	6	63	167	0	0	3	0	0	0	0	0	0	1.1266	9.56241	21.6163	0	0	0.578101	0	0	0	0	0
ENSMUSG00000047648	623.608	496.766	574.094	1018.18	726.176	1009.65	1976.99	1326.61	1176.35	1212.62	1029.7	899.483	741.412	1270.29	-0.777296	0.00285202	0.154905	Fbxo30	10	11157074	11173796	+	5197	protein_coding	F-box protein 30 [Source:MGI Symbol;Acc:MGI:1919115]	-	554	553	742	1068	638	877	1967	1806	1126	1204	671	1018	7.02559	5.669	6.48668	11.5469	8.29291	11.414	22.6553	15.1556	13.5059	13.8419	11.3796
ENSMUSG00000108289	3.37694	32.3392	8.51083	0.953349	0	4.60502	0	0.734558	0	0	1.53458	0.883579	8.29755	0.525453	4.09235	0.00288928	0.156429	Gm44174	6	71329971	71350268	+	1712	lncRNA	predicted gene, 44174 [Source:MGI Symbol;Acc:MGI:5690566]	-	3	36	11	1	0	4	0	1	0	0	1	1	0.11549	1.1203	0.291918	0.0328203	0	0.158032	0	0.0254744	0	0	0.0514817
ENSMUSG00000030873	36.0207	0	0.773712	13.3469	190.081	2.30251	5.02539	0.734558	8.35769	0	0	0.883579	40.4207	2.5002	4.00897	0.00289515	0.156429	Scnn1b	7	121464261	121517737	+	2633	protein_coding	sodium channel, nonvoltage-gated 1 beta [Source:MGI Symbol;Acc:MGI:104696]	-	32	0	1	14	167	2	5	1	8	0	0	1	0.800985	0	0.0172552	0.298761	4.28454	0.051377	0.113668	0.0165637	0.189398	0	0
ENSMUSG00000026509	2823.12	2127.2	2201.98	2676.05	2167.15	2520.1	2914.73	3353.99	3141.45	3018.46	2918.77	3136.71	2419.27	3080.68	-0.349095	0.00290385	0.156491	Capn2	1	182294825	182345173	-	6345	protein_coding	calpain 2 [Source:MGI Symbol;Acc:MGI:88264]	-	2508	2368	2846	2807	1904	2189	2900	4566	3007	2997	1902	3550	26.0508	19.8831	20.3786	24.8575	20.2709	23.3348	27.358	31.3843	29.542	28.2214	26.4201
ENSMUSG00000061132	96.8056	435.681	460.359	68.6411	62.6014	51.8064	32.1625	44.808	121.187	35.2507	53.7103	56.5491	195.982	57.2779	1.77687	0.00292933	0.157455	Blnk	19	40917371	40982978	-	5991	protein_coding	B cell linker [Source:MGI Symbol;Acc:MGI:96878]	-	86	485	595	72	55	45	32	61	116	35	35	64	0.946073	4.31297	4.51221	0.675274	0.620158	0.508046	0.319719	0.444057	1.20697	0.349053	0.514903
ENSMUSG00000040345	149.711	1139.96	663.845	92.4748	94.4712	93.2516	104.528	100.634	127.455	136.974	64.4524	100.728	372.285	105.795	1.81516	0.00297015	0.159237	Arhgap9	10	127157833	127165812	+	3787	protein_coding	Rho GTPase activating protein 9 [Source:MGI Symbol;Acc:MGI:2143764]	-	133	1269	858	97	83	81	104	137	122	136	42	114	2.31463	17.8526	10.2935	1.43921	1.48054	1.4467	1.64382	1.57773	2.00818	2.14569	0.977486
ENSMUSG00000021253	923.03	653.97	523.029	1654.06	1132.52	1657.81	2531.79	3047.68	1755.12	1822.96	2505.97	1275.89	1090.74	2156.57	-0.983703	0.00297984	0.159344	Tgfb3	12	86103519	86125815	-	3383	protein_coding	transforming growth factor, beta 3 [Source:MGI Symbol;Acc:MGI:98727]	-	820	728	676	1735	995	1440	2519	4149	1680	1810	1633	1444	15.9749	11.4647	9.07854	28.8167	19.8683	28.7906	44.5701	53.4871	30.956	31.9668	42.5442
ENSMUSG00000008601	93.4287	8.0848	0.773712	2.86005	664.713	0	0	2.93823	0	9.06446	9.20748	0.883579	128.31	3.68229	5.13566	0.00301195	0.160619	Rab25	3	88449336	88455607	-	1673	protein_coding	RAB25, member RAS oncogene family [Source:MGI Symbol;Acc:MGI:1858203]	-	83	9	1	3	584	0	0	4	0	9	6	1	3.2697	0.286603	0.0271566	0.100756	23.5806	0	0	0.104273	0	0.321418	0.316091
ENSMUSG00000021624	46.1515	378.189	328.828	20.9737	21.6259	12.6638	16.0812	19.0985	48.0567	27.1934	18.415	40.6446	134.739	28.2482	2.2545	0.00301916	0.160619	Cd180	13	102830066	102876137	+	4509	protein_coding	CD180 antigen [Source:MGI Symbol;Acc:MGI:1194924]	-	41	421	425	22	19	11	16	26	46	27	12	46	0.599279	4.97434	4.28233	0.274151	0.284651	0.165007	0.212401	0.251479	0.635938	0.357772	0.234562
ENSMUSG00000031101	131.701	1030.36	825.551	99.1483	37.5608	79.4365	60.3047	66.8448	86.7111	122.874	112.024	104.262	367.293	92.1702	1.99599	0.0030293	0.160673	Sash3	X	47235313	47250442	+	2677	protein_coding	SAM and SH3 domain containing 3 [Source:MGI Symbol;Acc:MGI:1921381]	-	117	1147	1067	104	33	69	60	91	83	122	73	118	2.88047	22.827	18.1087	2.18289	0.83273	1.74337	1.34159	1.48252	1.93271	2.72292	2.40343
ENSMUSG00000094796	9.00517	106.001	44.1016	7.62679	0	5.75627	4.02031	2.93823	6.26827	6.04297	1.53458	4.41789	28.7484	4.20371	2.7701	0.0030508	0.160673	BC147527	13	120761928	120770315	+	1595	protein_coding	cDNA sequence BC147527 [Source:MGI Symbol;Acc:MGI:4840510]	-	8	118	57	8	0	5	4	4	6	6	1	5	0.330563	3.94144	1.62362	0.281823	0	0.212031	0.150112	0.109372	0.234492	0.224757	0.0552581
ENSMUSG00000014453	34.895	742.005	546.241	43.854	6.82924	14.9663	48.2437	22.7713	40.7438	18.1289	0	53.0147	231.465	30.4837	2.92238	0.00305112	0.160673	Blk	14	63610285	63654486	-	2698	protein_coding	B lymphoid kinase [Source:MGI Symbol;Acc:MGI:88169]	-	31	826	706	46	6	13	48	31	39	18	0	60	0.75726	16.3107	11.8887	0.957993	0.150227	0.325905	1.06492	0.501104	0.901073	0.398615	0
ENSMUSG00000025044	69.7901	308.121	162.479	34.3206	39.8372	24.1763	13.066	47.7463	50.1462	16.1146	33.7608	16.788	106.454	29.6036	1.84831	0.00305115	0.160673	Msr1	8	40034726	40095714	-	6344	protein_coding	macrophage scavenger receptor 1 [Source:MGI Symbol;Acc:MGI:98257]	-	62	343	210	36	35	21	13	65	48	16	22	19	0.644101	2.88048	1.50393	0.31885	0.372686	0.223896	0.122658	0.446846	0.471645	0.150688	0.305644
ENSMUSG00000043740	6.75388	86.2378	44.1016	8.58014	0	1.15125	0	6.61102	0	0	0	0.883579	24.4708	1.2491	4.20299	0.00314189	0.165033	B430306N03Rik	17	48623169	48634052	+	5256	protein_coding	RIKEN cDNA B430306N03 gene [Source:MGI Symbol;Acc:MGI:2443478]	-	6	96	57	9	0	1	0	9	0	0	0	1	0.0752353	0.973083	0.49271	0.096213	0	0.0128687	0	0.0746784	0	0	0
ENSMUSG00000023947	109.188	580.309	460.359	148.722	48.9429	123.184	76.3859	115.326	106.561	88.6303	35.2954	67.152	245.117	81.5583	1.58631	0.00318351	0.166518	Nfkbie	17	45866629	45874095	+	3045	protein_coding	nuclear factor of kappa light polypeptide gene enhancer in B cells inhibitor, epsilon [Source:MGI Symbol;Acc:MGI:1194908]	-	97	646	595	156	43	107	76	157	102	88	23	76	2.09947	11.3026	8.87771	2.87862	0.953937	2.37676	1.49398	2.24864	2.0881	1.72671	0.665728
ENSMUSG00000089929	13.5078	63.7801	37.9119	3.8134	15.9349	9.21003	0	4.40735	2.08942	12.0859	0	5.30147	24.0263	3.9807	2.57034	0.00319221	0.166518	Bcl2a1b	9	89081262	89089880	+	817	protein_coding	B cell leukemia/lymphoma 2 related protein A1b [Source:MGI Symbol;Acc:MGI:1278326]	-	12	71	49	4	14	8	0	6	2	12	0	6	0.968021	4.62989	2.72487	0.275096	1.15756	0.662304	0	0.320285	0.152597	0.877571	0
ENSMUSG00000039774	32.6437	126.662	99.0351	18.1136	102.439	13.815	0	15.4257	21.9389	20.1432	6.13832	25.6238	65.4513	14.8783	2.13085	0.00319424	0.166518	Galnt12	4	47091909	47123070	+	2288	protein_coding	polypeptide N-acetylgalactosaminyltransferase 12 [Source:MGI Symbol;Acc:MGI:2444664]	-	29	141	128	19	90	12	0	21	21	20	4	29	0.835348	3.2832	2.54171	0.466599	2.65721	0.354744	0	0.400287	0.572138	0.522272	0.154085
ENSMUSG00000020733	463.766	757.276	769.07	592.983	892.354	362.645	364.843	445.142	394.901	399.843	217.91	414.399	639.682	372.84	0.777409	0.00323254	0.168092	Slc9a3r1	11	115054167	115072007	+	1925	protein_coding	solute carrier family 9 (sodium/hydrogen exchanger), member 3 regulator 1 [Source:MGI Symbol;Acc:MGI:1349482]	-	412	843	994	622	784	315	363	606	378	397	142	469	14.1056	23.3309	23.46	18.1554	27.5121	11.068	11.2874	13.7293	12.2405	12.322	6.50151
ENSMUSG00000121042	1.12565	47.6105	28.6273	2.86005	13.6585	0	0	0	4.17885	0	0	0	15.647	0.696475	4.49638	0.00324169	0.168147	ENSMUSG00000121042	1	182082891	182093596	+	3354	lncRNA	novel transcript	-	1	53	37	3	12	0	0	0	4	0	0	0	0.01965	0.841873	0.501199	0.050258	0.241689	0	0	0	0.074342	0	0
ENSMUSG00000031933	7.87953	238.052	130.757	5.72009	0	5.75627	0	2.20367	0	8.0573	0	0	64.6943	1.71016	5.22813	0.00325476	0.168404	Izumo1r	9	14797110	14815245	-	2320	protein_coding	IZUMO1 receptor, JUNO [Source:MGI Symbol;Acc:MGI:1929185]	-	7	265	169	6	0	5	0	3	0	8	0	0	0.198855	6.08544	3.30956	0.145315	0	0.145771	0	0.0563951	0	0.206027	0
ENSMUSG00000057948	59.6593	513.834	360.55	111.542	218.536	64.4702	86.4367	87.4124	101.337	94.6732	47.572	55.6655	221.432	78.8495	1.4895	0.00327913	0.169242	Unc13d	11	115952921	115968787	-	4679	protein_coding	unc-13 homolog D [Source:MGI Symbol;Acc:MGI:1917700]	-	53	572	466	117	192	56	86	119	97	94	31	63	0.746532	6.51294	4.52485	1.40501	2.77196	0.809515	1.10018	1.10918	1.29228	1.20032	0.583936
ENSMUSG00000027386	419.866	330.578	266.157	422.334	203.739	518.064	745.768	1004.87	673.839	539.839	484.928	429.419	360.123	646.445	-0.845272	0.00329668	0.169511	Fbln7	2	128704901	128738954	+	3228	protein_coding	fibulin 7 [Source:MGI Symbol;Acc:MGI:1917620]	-	373	368	344	443	179	450	742	1368	645	536	316	486	7.61554	6.07363	4.84168	7.71111	3.74592	9.42907	13.759	18.4825	12.4556	9.92098	8.628
ENSMUSG00000031132	0	17.9662	30.1748	2.86005	0	1.15125	0	0	0	0	0	0	8.69205	0	5.55662	0.00330067	0.169511	Cd40lg	X	56257503	56269402	+	1250	protein_coding	CD40 ligand [Source:MGI Symbol;Acc:MGI:88337]	-	0	20	39	3	0	1	0	0	0	0	0	0	0	0.852421	1.41751	0.134852	0	0.0541103	0	0	0	0	0
ENSMUSG00000026126	99.0569	282.07	221.282	50.5275	128.617	55.2602	67.3402	66.1102	53.2803	36.2578	72.1253	53.8983	139.469	58.1687	1.26527	0.00332136	0.170152	Ptpn18	1	34498843	34514814	+	6492	protein_coding	protein tyrosine phosphatase, non-receptor type 18 [Source:MGI Symbol;Acc:MGI:108410]	-	88	314	286	53	113	48	67	90	51	36	47	61	0.893367	2.57683	2.00152	0.458716	1.17581	0.500095	0.617751	0.604605	0.489699	0.33132	0.638081
ENSMUSG00000059939	155.339	196.73	147.779	164.929	203.739	142.755	94.4773	132.22	122.231	129.924	124.301	104.262	168.545	117.903	0.5156	0.00338919	0.1732	9430015G10Rik	4	156194439	156211722	+	3695	protein_coding	RIKEN cDNA 9430015G10 gene [Source:MGI Symbol;Acc:MGI:2444364]	-	138	219	191	173	179	124	94	180	117	129	81	118	2.46145	3.15765	2.3485	2.63074	3.27248	2.26985	1.52276	2.12454	1.97383	2.08592	1.93209
ENSMUSG00000043681	67.5388	0	0	2.86005	334.633	1.15125	2.01016	2.20367	0	0	0	0	67.6972	0.702305	6.53939	0.00340706	0.173685	Fam25c	14	34073838	34077390	-	408	protein_coding	family with sequence similarity 25, member C [Source:MGI Symbol;Acc:MGI:1916384]	-	60	0	0	3	294	1	2	3	0	0	0	0	9.69207	0	0	0.41315	48.6772	0.165779	0.293418	0.320678	0	0	0
ENSMUSG00000044199	88.9261	616.241	366.739	102.962	87.6419	66.7727	51.259	96.9616	88.8005	78.5586	35.2954	84.8236	221.547	72.6164	1.60789	0.00342794	0.174321	S1pr4	10	81333581	81335966	-	2386	protein_coding	sphingosine-1-phosphate receptor 4 [Source:MGI Symbol;Acc:MGI:1333809]	-	79	686	474	108	77	58	51	132	85	78	23	96	2.18214	15.3175	9.02567	2.54331	2.18001	1.64417	1.27943	2.41274	2.22068	1.9532	0.849599
ENSMUSG00000026193	13950.1	7404.77	7003.64	15833.2	10874.4	14830.5	27175.3	43821.5	26505.4	30411.3	8879.08	12887	11649.4	24946.6	-1.09862	0.0034609	0.175414	Fn1	1	71624679	71692359	-	11685	protein_coding	fibronectin 1 [Source:MGI Symbol;Acc:MGI:95566]	-	12393	8243	9052	16608	9554	12882	27038	59657	25371	30195	5786	14585	69.8994	37.5829	35.1955	79.8611	55.2326	74.5666	138.504	222.659	135.346	154.394	43.6421
ENSMUSG00000020241	2657.65	1353.75	1408.16	3755.24	2319.67	4207.83	4693.71	6609.55	5413.7	5042.86	3718.29	3918.67	2617.05	4899.46	-0.904892	0.00346797	0.175414	Col6a2	10	76431596	76459464	-	8326	protein_coding	collagen, type VI, alpha 2 [Source:MGI Symbol;Acc:MGI:88460]	-	2361	1507	1820	3939	2038	3655	4670	8998	5182	5007	2423	4435	18.689	9.64297	9.93131	26.5825	16.5351	29.6921	33.5736	47.1322	38.797	35.9306	25.6492
ENSMUSG00000031595	207.119	138.34	97.4877	239.291	58.0486	223.343	297.503	477.463	376.096	475.381	199.495	220.011	160.605	340.991	-1.08787	0.00348188	0.175414	Pdgfrl	8	41379249	41443822	+	3126	protein_coding	platelet-derived growth factor receptor-like [Source:MGI Symbol;Acc:MGI:1916047]	-	184	154	126	251	51	194	296	650	360	472	130	249	3.87931	2.62462	1.83127	4.51161	1.1021	4.19761	5.66787	9.06843	7.17878	9.02145	3.66531
ENSMUSG00000078920	150.837	662.953	509.102	198.297	227.641	115.125	155.787	139.566	125.365	121.867	50.6412	160.811	310.659	125.673	1.30437	0.00348325	0.175414	Ifi47	11	48967414	48987801	+	2473	protein_coding	interferon gamma inducible protein 47 [Source:MGI Symbol;Acc:MGI:99448]	-	134	738	658	208	200	100	155	190	120	121	33	182	3.57113	15.8989	12.0885	4.72591	5.46317	2.73505	3.75167	3.35071	3.02479	2.92337	1.17611
ENSMUSG00000003882	51.7797	1295.36	734.253	57.2009	0	44.8989	32.1625	14.6912	59.5486	3.02149	9.20748	60.0834	363.916	29.7858	3.61002	0.00349216	0.175437	Il7r	15	9505874	9530262	-	4663	protein_coding	interleukin 7 receptor [Source:MGI Symbol;Acc:MGI:96562]	-	46	1442	949	60	0	39	32	20	57	3	6	68	0.650157	16.4753	9.24639	0.72299	0	0.565704	0.410773	0.187056	0.761986	0.0384396	0.113408
ENSMUSG00000064267	66.4131	751.886	512.197	55.2942	26.1788	29.9326	38.193	49.9499	61.638	54.3868	21.4841	92.7758	240.317	53.0713	2.17779	0.0035081	0.175811	Hvcn1	5	122344867	122380360	+	3563	protein_coding	hydrogen voltage-gated channel 1 [Source:MGI Symbol;Acc:MGI:1921346]	-	59	837	662	58	23	26	38	68	59	54	14	105	1.09134	12.5154	8.44138	0.914658	0.436065	0.493568	0.638389	0.83234	1.03222	0.905526	0.346313
ENSMUSG00000095633	0	49.4071	16.2479	8.58014	0	0	0	0	0	0	0	0	12.3725	0	6.0621	0.00351827	0.175896	Igkv4-58	6	69477238	69477770	-	358	IG_V_gene	immunoglobulin kappa variable 4-58 [Source:MGI Symbol;Acc:MGI:2685923]	-	0	55	21	9	0	0	0	0	0	0	0	0	0	8.18491	2.66506	1.41256	0	0	0	0	0	0	0
ENSMUSG00000084803	5.62823	34.1358	37.1382	29.5538	14.7967	26.4788	9.0457	4.40735	4.17885	15.1074	12.2766	6.18505	24.6219	8.5335	1.55986	0.00355116	0.177114	5830444B04Rik	4	155483220	155506161	-	5410	lncRNA	RIKEN cDNA 5830444B04 gene [Source:MGI Symbol;Acc:MGI:3603170]	-	5	38	48	31	13	23	9	6	4	15	8	7	0.0609114	0.374214	0.403103	0.321967	0.162325	0.287555	0.0995778	0.0483684	0.0460893	0.16566	0.130331
ENSMUSG00000026077	47.2772	7.18649	16.2479	37.1806	51.2193	25.3276	182.924	101.369	75.2192	59.4226	32.2262	58.3162	30.7399	84.9129	-1.475	0.00356225	0.177241	Npas2	1	39232812	39402317	+	4791	protein_coding	neuronal PAS domain protein 2 [Source:MGI Symbol;Acc:MGI:109232]	bHLH	42	8	21	39	45	22	182	138	72	59	21	66	0.577762	0.0889606	0.199143	0.457388	0.63449	0.310589	2.27385	1.25621	0.936793	0.735782	0.386322
ENSMUSG00000058470	9.00517	290.154	184.917	20.9737	0	11.5125	1.00508	13.222	15.6707	19.1361	10.7421	0.883579	86.0938	10.1099	3.09281	0.0036096	0.179167	Gm8369	19	11463302	11489941	+	5986	protein_coding	predicted gene 8369 [Source:MGI Symbol;Acc:MGI:3645380]	-	8	323	239	22	0	10	1	18	15	19	7	1	0.0880803	2.87475	1.81398	0.206506	0	0.112993	0.00999956	0.131143	0.156204	0.189644	0.103067
ENSMUSG00000050730	335.443	320.697	286.273	337.486	437.072	226.797	185.939	262.972	236.105	185.318	240.929	204.107	323.961	219.228	0.56305	0.00366965	0.180669	Arhgap42	9	8994330	9239106	-	7215	protein_coding	Rho GTPase activating protein 42 [Source:MGI Symbol;Acc:MGI:1918794]	-	298	357	370	354	384	197	185	358	226	184	157	231	2.72211	2.63612	2.3299	2.75685	3.59529	1.8468	1.5348	2.16399	1.95258	1.52372	1.91787
ENSMUSG00000014329	509.918	343.155	319.543	537.689	346.015	527.274	689.483	877.796	692.644	777.529	466.513	555.771	430.599	676.623	-0.653831	0.0036708	0.180669	Bicc1	10	70758662	70995530	-	7441	protein_coding	BicC family RNA binding protein 1 [Source:MGI Symbol;Acc:MGI:1933388]	-	453	382	413	564	304	458	686	1195	663	772	304	629	4.01229	2.73505	2.52168	4.25887	2.75982	4.16317	5.51836	7.00397	5.55418	6.19882	3.6008
ENSMUSG00000029860	2924.43	2423.64	2261.56	2884.83	3857.38	3188.97	6459.64	6677.13	4433.76	4682.3	3435.93	2967.94	2923.47	4776.11	-0.708403	0.00367084	0.180669	Zyx	6	42326564	42337147	+	5390	protein_coding	zyxin [Source:MGI Symbol;Acc:MGI:103072]	-	2598	2698	2923	3026	3389	2770	6427	9090	4244	4649	2239	3359	31.767	26.6678	24.6383	31.5447	42.4738	34.7601	71.3735	73.5501	49.0822	51.534	36.6119
ENSMUSG00000095642	0	31.4409	12.3794	0	54.6339	0	0	1.46912	0	0	0	0	16.409	0.244853	5.50461	0.00368404	0.180669	Ighv14-3	12	114023465	114023941	-	399	IG_V_gene	immunoglobulin heavy variable V14-3 [Source:MGI Symbol;Acc:MGI:4439764]	-	0	35	16	0	48	0	0	2	0	0	0	0	0	4.67336	1.82188	0	8.12657	0	0	0.218607	0	0	0
ENSMUSG00000067341	21.3873	350.341	317.996	20.9737	12.5203	2.30251	16.0812	4.40735	32.3861	9.06446	0	32.6924	120.92	15.7719	2.93569	0.00370137	0.180669	H2-Eb2	17	34544639	34560386	+	3392	protein_coding	histocompatibility 2, class II antigen E beta2 [Source:MGI Symbol;Acc:MGI:95902]	-	19	390	411	22	11	2	16	6	31	9	0	37	0.369167	6.12552	5.505	0.364429	0.219066	0.0398808	0.282346	0.0771442	0.569696	0.158529	0
ENSMUSG00000028874	67.5388	260.51	171.764	36.2273	0	31.0839	31.1574	22.7713	12.5365	13.0931	12.2766	22.9731	94.5207	19.1347	2.30247	0.00370319	0.180669	Fgr	4	132701406	132729221	+	3863	protein_coding	FGR proto-oncogene, Src family tyrosine kinase [Source:MGI Symbol;Acc:MGI:95527]	-	60	290	222	38	0	27	31	31	12	13	8	26	1.02365	3.99951	2.61096	0.55272	0	0.472747	0.480346	0.349981	0.193639	0.201067	0.182525
ENSMUSG00000094502	2.25129	34.1358	41.0067	0	1.13821	0	0	1.46912	0	0	0	0	13.0887	0.244853	5.18358	0.00370361	0.180669	Ighv1-69	12	115586781	115587215	-	351	IG_V_gene	immunoglobulin heavy variable 1-69 [Source:MGI Symbol;Acc:MGI:4439632]	-	2	38	53	0	1	0	0	2	0	0	0	0	0.375533	5.7678	6.86026	0	0.192456	0	0	0.248502	0	0	0
ENSMUSG00000026770	41.6489	160.798	118.378	14.3002	11.3821	25.3276	16.0812	21.3022	9.40241	4.02865	21.4841	24.7402	61.9724	16.1731	1.94149	0.00370952	0.180669	Il2ra	2	11647618	11698004	+	5711	protein_coding	interleukin 2 receptor, alpha chain [Source:MGI Symbol;Acc:MGI:96549]	-	37	179	153	15	10	22	16	29	9	4	14	28	0.426987	1.66984	1.21717	0.147579	0.118284	0.260556	0.167697	0.221459	0.0982353	0.0418476	0.216059
ENSMUSG00000078765	2.25129	20.6611	4.64227	1.9067	0	6.90752	0	0.734558	0	1.00716	0	0	6.06149	0.290287	4.07532	0.00372831	0.181159	U2af1l4	7	30262726	30264790	+	1656	protein_coding	U2 small nuclear RNA auxiliary factor 1-like 4 [Source:MGI Symbol;Acc:MGI:2678374]	-	2	23	6	2	0	6	0	1	0	1	0	0	0.0795967	0.739948	0.164612	0.0678604	0	0.245065	0	0.0263359	0	0.0360797	0
ENSMUSG00000006221	1669.33	706.072	905.243	1728.42	2133	2445.26	1951.86	3763.14	2483.28	2970.12	16532	1433.16	1597.89	4855.6	-1.60342	0.00375963	0.182122	Hspb7	4	141148090	141152622	+	2769	protein_coding	heat shock protein family, member 7 (cardiovascular) [Source:MGI Symbol;Acc:MGI:1352494]	-	1483	786	1170	1813	1874	2124	1942	5123	2377	2949	10773	1622	35.2975	15.1228	19.197	36.7893	45.7178	51.8826	41.9801	80.6881	53.5111	63.6319	342.902
ENSMUSG00000025017	159.842	843.514	722.647	87.7081	87.6419	64.4702	36.1828	122.671	126.41	132.945	35.2954	80.4057	327.637	88.9851	1.87957	0.00376568	0.182122	Pik3ap1	19	41260816	41373541	-	5572	protein_coding	phosphoinositide-3-kinase adaptor protein 1 [Source:MGI Symbol;Acc:MGI:1933177]	-	142	939	934	92	77	56	36	167	121	132	23	91	1.67959	8.97818	7.61566	0.927734	0.933509	0.679777	0.386731	1.30711	1.35367	1.41542	0.363809
ENSMUSG00000034959	32.6437	281.171	227.471	20.0203	10.2439	11.5125	14.0711	15.4257	27.1625	33.2363	1.53458	20.3223	97.1772	18.6254	2.38003	0.00379143	0.182941	Rubcnl	14	75253467	75289972	+	4799	protein_coding	RUN and cysteine rich domain containing beclin 1 interacting protein like [Source:MGI Symbol;Acc:MGI:2685590]	-	29	313	294	21	9	10	14	21	26	33	1	23	0.398266	3.47478	2.78335	0.245875	0.126687	0.140942	0.17462	0.190843	0.337722	0.410853	0.0183656
ENSMUSG00000039985	50.6541	161.696	116.057	44.8074	170.731	26.4788	19.0965	42.6043	41.7885	29.2077	49.1066	41.5282	95.0707	37.222	1.35635	0.00382245	0.183925	Sinhcaf	6	148822533	148847965	-	4138	protein_coding	SIN3-HDAC complex associated factor [Source:MGI Symbol;Acc:MGI:1929091]	-	45	180	150	47	150	23	19	58	40	29	32	47	0.716717	2.31748	1.64692	0.638196	2.44872	0.375947	0.27484	0.611287	0.602569	0.418727	0.681578
ENSMUSG00000031355	115.942	113.187	90.5243	141.096	129.756	181.898	222.122	221.836	242.373	193.375	158.062	155.51	128.734	198.88	-0.632704	0.00383308	0.183925	Arhgap6	X	167578095	168087431	+	12128	protein_coding	Rho GTPase activating protein 6 [Source:MGI Symbol;Acc:MGI:1196332]	-	103	126	117	148	114	158	221	302	232	192	103	176	0.559724	0.553497	0.438297	0.685676	0.634972	0.881166	1.09074	1.08599	1.19244	0.945878	0.748522
ENSMUSG00000014852	5.62823	18.8645	17.7954	0	0	2.30251	0	0.734558	0	0	0	0	7.43177	0.122426	4.8502	0.00383842	0.183925	Adamts13	2	26863428	26899640	+	4925	protein_coding	a disintegrin-like and metallopeptidase (reprolysin type) with thrombospondin type 1 motif, 13 [Source:MGI Symbol;Acc:MGI:2685556]	-	5	21	23	0	0	2	0	1	0	0	0	0	0.0669097	0.227168	0.212174	0	0	0.0274671	0	0.00885527	0	0	0
ENSMUSG00000073902	28.1412	918.073	900.601	80.0813	22.7641	27.6301	31.1574	59.4992	47.012	14.1003	0	58.3162	329.548	35.0142	3.23189	0.00385741	0.183987	Gvin3	7	106195950	106203242	-	7293	unprocessed_pseudogene	GTPase, very large interferon inducible, family member 3 [Source:MGI Symbol;Acc:MGI:3584360]	-	25	1022	1164	84	20	24	31	81	45	14	0	66	0.225922	7.46584	7.25134	0.647172	0.185252	0.222584	0.254433	0.484381	0.38463	0.114695	0
ENSMUSG00000052142	84.4235	2105.64	1218.6	134.422	36.4226	89.7978	66.3351	79.3322	221.479	101.723	78.2636	197.038	611.55	124.029	2.30185	0.00385849	0.183987	Rasal3	17	32609633	32622557	-	4897	protein_coding	RAS protein activator like 3 [Source:MGI Symbol;Acc:MGI:2444128]	-	75	2344	1575	141	32	78	66	108	212	101	51	223	1.00938	25.5013	14.6124	1.61784	0.441427	1.07734	0.806736	0.961837	2.69863	1.23229	0.917902
ENSMUSG00000096410	3.37694	114.984	70.4078	1.9067	0	0	0	0	0	0	0	0	31.7792	0	7.42095	0.00386631	0.183987	Ighv1-19	12	114672268	114672755	-	405	IG_V_gene	immunoglobulin heavy variable V1-19 [Source:MGI Symbol;Acc:MGI:4439779]	-	3	128	91	2	0	0	0	0	0	0	0	0	0.488193	16.8379	10.2084	0.277474	0	0	0	0	0	0	0
ENSMUSG00000026414	460.389	50.3054	33.2696	66.7344	2666.82	56.4114	32.1625	96.2271	74.1745	47.3366	247.067	44.1789	555.655	90.1912	2.62499	0.00392965	0.186573	Tnnt2	1	135764092	135779998	+	7752	protein_coding	troponin T2, cardiac [Source:MGI Symbol;Acc:MGI:104597]	-	409	56	43	70	2343	49	32	131	71	47	161	50	3.47724	0.384865	0.252015	0.507377	20.4173	0.427535	0.247089	0.736996	0.570929	0.362249	1.83049
ENSMUSG00000090019	181.229	1054.62	738.895	191.623	292.519	196.864	188.955	195.392	213.121	177.261	84.4019	183.784	442.625	173.819	1.348	0.00396026	0.186819	Gimap1	6	48715988	48720729	+	3073	protein_coding	GTPase, IMAP family member 1 [Source:MGI Symbol;Acc:MGI:109368]	-	161	1174	955	201	257	171	188	266	204	176	55	208	3.45294	20.3535	14.1193	3.67519	5.64949	3.76377	3.66195	3.77509	4.13814	3.42195	1.57745
ENSMUSG00000059898	9.00517	237.154	262.288	0	0	2.30251	4.02031	0	0	0	0	2.65074	85.125	1.11184	6.24622	0.00396684	0.186819	Dsc3	18	20093987	20135408	-	5403	protein_coding	desmocollin 3 [Source:MGI Symbol;Acc:MGI:1194993]	-	8	264	339	0	0	2	4	0	0	0	0	3	0.0975844	2.60317	2.8506	0	0	0.0250371	0.0443142	0	0	0	0
ENSMUSG00000022893	634.865	1391.48	1196.93	1588.28	1033.49	1823.59	4567.07	4419.83	1690.34	2579.34	1701.85	1214.04	1278.11	2695.41	-1.07661	0.00396927	0.186819	Adamts1	16	85590715	85600001	-	5302	protein_coding	a disintegrin-like and metallopeptidase (reprolysin type) with thrombospondin type 1 motif, 1 [Source:MGI Symbol;Acc:MGI:109249]	-	564	1549	1547	1666	908	1584	4544	6017	1618	2561	1109	1374	7.01076	15.5649	13.2563	17.6556	11.5687	20.2072	51.2998	49.4935	19.0229	28.8598	18.4352
ENSMUSG00000036362	25.8899	257.815	166.348	11.4402	11.3821	5.75627	19.0965	10.2838	17.7601	31.222	7.6729	4.41789	79.7719	15.0755	2.405	0.00397085	0.186819	P2ry13	3	59115313	59118303	-	2528	protein_coding	purinergic receptor P2Y, G-protein coupled 13 [Source:MGI Symbol;Acc:MGI:1921441]	-	23	287	215	12	10	5	19	14	17	31	5	5	0.59962	6.04838	3.86396	0.266717	0.267216	0.133777	0.449877	0.241523	0.419188	0.732669	0.174321
ENSMUSG00000051977	144.083	212.001	196.523	156.349	201.463	120.882	102.518	102.838	138.947	105.752	95.144	135.188	171.883	113.398	0.599922	0.0039885	0.186875	Prdm9	17	15763341	15784616	-	4308	protein_coding	PR domain containing 9 [Source:MGI Symbol;Acc:MGI:2384854]	zf-C2H2	128	236	254	164	177	105	102	140	133	105	62	153	1.95821	2.91857	2.67873	2.13902	2.77547	1.64855	1.41724	1.41729	1.92448	1.45625	1.26845
ENSMUSG00000041642	224.004	2523.35	1483.21	248.824	231.056	170.386	358.813	265.175	195.361	242.726	170.338	181.134	813.472	235.591	1.78787	0.00400794	0.186875	Kif21b	1	136059127	136105736	+	12184	protein_coding	kinesin family member 21B [Source:MGI Symbol;Acc:MGI:109234]	-	199	2809	1917	261	203	148	357	361	187	241	111	205	1.07644	12.2828	7.14832	1.20364	1.1255	0.821602	1.75386	1.29219	0.956729	1.18182	0.802952
ENSMUSG00000024827	135.078	27.8476	24.7588	39.0873	737.558	32.2351	39.198	25.7095	12.5365	53.3796	6.13832	57.4326	166.094	32.3991	2.35333	0.00401367	0.186875	Gldc	19	30075847	30152829	-	6091	protein_coding	glycine decarboxylase [Source:MGI Symbol;Acc:MGI:1341155]	-	120	31	32	41	648	28	39	35	12	53	4	65	1.29843	0.271148	0.238689	0.378218	7.18663	0.310928	0.38326	0.250604	0.122809	0.519889	0.0578799
ENSMUSG00000047798	13.5078	32.3392	34.0433	11.4402	21.6259	5.75627	0	3.67279	1.04471	9.06446	0	9.71937	19.7854	3.91689	2.30331	0.00401603	0.186875	Cd300lf	11	115007040	115024818	-	5149	protein_coding	CD300 molecule like family member F [Source:MGI Symbol;Acc:MGI:2442359]	-	12	36	44	12	19	5	0	5	1	9	0	11	0.153597	0.372489	0.388241	0.13095	0.24927	0.0656806	0	0.0423502	0.0121064	0.104434	0
ENSMUSG00000054435	284.789	1785.84	1367.15	404.22	233.332	338.469	276.396	265.175	331.174	310.206	107.421	298.65	735.633	264.837	1.47361	0.00401708	0.186875	Gimap4	6	48661483	48668994	+	1837	protein_coding	GTPase, IMAP family member 4 [Source:MGI Symbol;Acc:MGI:1349656]	-	253	1988	1767	424	205	294	275	361	317	308	70	338	9.07689	57.6556	43.7018	12.9689	7.53847	10.825	8.96068	8.57049	10.7569	10.0176	3.3585
ENSMUSG00000009585	269.03	2270.93	1553.61	323.185	886.663	252.125	409.067	307.78	492.059	331.356	156.527	194.387	925.924	315.196	1.55459	0.00402732	0.186933	Apobec3	15	79775860	79800107	+	9454	protein_coding	apolipoprotein B mRNA editing enzyme, catalytic polypeptide 3 [Source:MGI Symbol;Acc:MGI:1933111]	-	239	2528	2008	339	779	219	407	419	471	329	102	220	1.66613	14.2461	9.64983	2.01479	5.56622	1.56682	2.57689	1.93289	3.10558	2.07923	0.950913
ENSMUSG00000048865	214.998	1736.43	1332.33	163.023	56.9104	115.125	132.67	168.214	218.345	160.139	70.5907	169.647	603.137	153.268	1.97617	0.00405213	0.187331	Arhgap30	1	171216522	171237866	+	8591	protein_coding	Rho GTPase activating protein 30 [Source:MGI Symbol;Acc:MGI:2684948]	-	191	1933	1722	171	50	100	132	229	209	159	46	192	1.46526	11.9873	9.1067	1.1184	0.393156	0.78731	0.919703	1.16252	1.51649	1.1058	0.471922
ENSMUSG00000103411	5.62823	7.18649	3.09485	3.8134	10.2439	8.05878	0	0.734558	3.13414	0	0	1.76716	6.3376	0.939308	2.6924	0.00405397	0.187331	Gm18300	1	9569563	9571747	-	1406	processed_pseudogene	predicted gene, 18300 [Source:MGI Symbol;Acc:MGI:5010485]	-	5	8	4	4	9	7	0	1	3	0	0	2	0.234374	0.303137	0.129255	0.159853	0.43241	0.336746	0	0.0310186	0.133007	0	0
ENSMUSG00000051457	73.167	697.987	563.262	44.8074	53.4957	32.2351	69.3504	54.3573	69.9957	66.4727	67.5216	47.7133	244.159	62.5685	1.96607	0.00413199	0.190413	Spn	7	126731404	126736995	-	4681	protein_coding	sialophorin [Source:MGI Symbol;Acc:MGI:98384]	-	65	777	728	47	47	28	69	74	67	66	44	54	0.915167	8.84334	7.06585	0.564165	0.678263	0.404584	0.882324	0.689447	0.892223	0.84242	0.828458
ENSMUSG00000085826	0	7.18649	9.28454	1.9067	4.55283	2.30251	0	0	0	0	0	0	4.20551	0	4.51312	0.00415305	0.190413	Gm15638	16	45765926	45791733	+	6489	lncRNA	predicted gene 15638 [Source:MGI Symbol;Acc:MGI:3783082]	-	0	8	12	2	4	2	0	0	0	0	0	0	0	0.065682	0.0840185	0.017318	0.041641	0.0208469	0	0	0	0	0
ENSMUSG00000051906	147.46	93.4243	68.0866	117.262	116.097	203.772	205.036	308.514	255.954	239.705	107.421	279.211	124.35	232.64	-0.909688	0.00415757	0.190413	Cd209f	8	4152787	4155835	-	1988	protein_coding	CD209f antigen [Source:MGI Symbol;Acc:MGI:1916392]	-	131	104	88	123	102	177	204	420	245	238	70	316	4.34291	2.78709	2.01112	3.47645	3.46595	6.02208	6.1423	9.21384	7.68223	7.15293	3.1034
ENSMUSG00000041696	2324.46	1718.47	1788.82	1946.74	1272.52	1814.38	3645.42	3820.43	3085.03	2499.78	1737.15	2379.48	1810.9	2861.21	-0.660225	0.00416543	0.190413	Rasl12	9	65305788	65322135	+	6568	protein_coding	RAS-like, family 12 [Source:MGI Symbol;Acc:MGI:1918034]	-	2065	1913	2312	2042	1118	1576	3627	5201	2953	2482	1132	2693	20.7211	15.5173	15.9929	17.469	11.4987	16.2298	33.0546	34.5352	28.0264	22.5783	15.1904
ENSMUSG00000029254	30.3925	297.341	243.719	23.8337	6.82924	14.9663	21.1066	15.4257	52.2356	16.1146	10.7421	8.83579	102.847	20.7434	2.31125	0.00416655	0.190413	Stap1	5	86219605	86253984	+	6215	protein_coding	signal transducing adaptor family member 1 [Source:MGI Symbol;Acc:MGI:1926193]	-	27	331	315	25	6	13	21	21	50	16	7	10	0.286318	2.8374	2.30272	0.226019	0.0652152	0.141479	0.202253	0.147362	0.501495	0.153816	0.0992689
ENSMUSG00000037536	289.291	245.239	274.668	335.579	307.316	318.897	458.315	404.741	320.727	408.908	446.563	349.897	295.165	398.192	-0.431771	0.00418127	0.190666	Fbxo34	14	47687878	47769419	+	4275	protein_coding	F-box protein 34 [Source:MGI Symbol;Acc:MGI:1926188]	-	257	273	355	352	270	277	456	551	307	406	291	396	3.96207	3.40221	3.7728	4.62651	4.26645	4.38262	6.38478	5.62113	4.47651	5.67431	5.99947
ENSMUSG00000062647	996.197	1498.38	1815.13	1837.1	1244.06	1675.07	1012.11	883.673	761.595	1177.37	1232.27	994.026	1510.99	1010.17	0.581738	0.00423981	0.192912	Rpl7a	2	26800776	26803330	+	1781	protein_coding	ribosomal protein L7A [Source:MGI Symbol;Acc:MGI:1353472]	-	885	1668	2346	1927	1093	1455	1007	1203	729	1169	803	1125	32.7495	49.896	59.8461	60.7945	41.4567	55.2572	33.8441	29.4584	25.5153	39.2169	39.7382
ENSMUSG00000068748	266.778	131.153	146.232	1062.03	326.665	401.788	1079.45	1654.96	1060.38	670.77	764.221	702.445	389.108	988.705	-1.34571	0.00427428	0.194054	Ptprz1	6	22875501	23052915	+	14245	protein_coding	protein tyrosine phosphatase, receptor type Z, polypeptide 1 [Source:MGI Symbol;Acc:MGI:97816]	-	237	146	189	1114	287	349	1074	2253	1015	666	498	795	1.09651	0.54604	0.602797	4.39409	1.361	1.65712	4.51294	6.89774	4.44162	2.79341	3.08122
ENSMUSG00000045680	141.831	30.5426	3.86856	27.6471	836.582	21.8738	1.00508	41.8698	30.2966	43.308	1.53458	22.0895	177.058	23.3506	2.91744	0.00431853	0.195322	Tcf21	10	22693180	22696073	-	2349	protein_coding	transcription factor 21 [Source:MGI Symbol;Acc:MGI:1202715]	bHLH	126	34	5	29	735	19	1	57	29	43	1	25	3.53519	0.771134	0.0967071	0.693684	21.137	0.547092	0.0254821	1.05828	0.769578	1.09373	0.0375209
ENSMUSG00000028860	150.837	123.967	124.568	52.4342	689.754	49.5039	92.4672	49.9499	59.5486	47.3366	41.4337	87.4743	198.51	63.035	1.65275	0.00432104	0.195322	Sytl1	4	132980401	132990424	-	2518	protein_coding	synaptotagmin-like 1 [Source:MGI Symbol;Acc:MGI:1933365]	-	134	138	161	55	606	43	92	68	57	47	27	99	3.50731	2.91983	2.90497	1.22731	16.2576	1.15505	2.187	1.17777	1.4111	1.11523	0.945071
ENSMUSG00000116220	1.12565	23.3561	9.28454	1.9067	0	1.15125	0	0.734558	0	0	0	0	6.13737	0.122426	4.57709	0.00434375	0.195609	A430088P11Rik	15	80575226	80581811	-	4502	lncRNA	RIKEN cDNA A430088P11 gene [Source:MGI Symbol;Acc:MGI:3605804]	-	1	26	12	2	0	1	0	1	0	0	0	0	0.0146393	0.307682	0.121101	0.0249615	0	0.015024	0	0.00968729	0	0	0
ENSMUSG00000031930	2533.83	1247.75	1417.44	2555.93	2590.56	2667.46	3332.84	4143.64	4442.11	3284.36	3741.31	2428.07	2168.83	3562.06	-0.716011	0.00434623	0.195609	Wwp2	8	108162997	108285227	+	8871	protein_coding	WW domain containing E3 ubiquitin protein ligase 2 [Source:MGI Symbol;Acc:MGI:1914144]	-	2251	1389	1832	2681	2276	2317	3316	5641	4252	3261	2438	2748	16.7235	8.34187	9.38263	16.9813	17.3316	17.6662	22.3748	27.7327	29.8784	21.9635	24.2224
ENSMUSG00000022584	34.895	393.46	225.15	19.067	4.55283	23.0251	33.1676	14.6912	24.0284	33.2363	4.60374	27.3909	116.692	22.853	2.35031	0.00439013	0.19707	Ly6c2	15	74980007	74983819	-	2740	protein_coding	lymphocyte antigen 6 complex, locus C2 [Source:MGI Symbol;Acc:MGI:3712069]	-	31	438	291	20	4	20	33	20	23	33	3	31	0.745653	8.51643	4.82518	0.410134	0.0986162	0.493707	0.72091	0.318337	0.523257	0.719592	0.0964999
ENSMUSG00000032204	9.00517	22.4578	17.0217	18.1136	67.1542	20.7226	5.02539	10.2838	11.4918	2.01432	7.6729	12.3701	25.7458	8.14306	1.64749	0.0044123	0.19707	Aqp9	9	71017941	71075964	-	4143	protein_coding	aquaporin 9 [Source:MGI Symbol;Acc:MGI:1891066]	-	8	25	22	19	59	18	5	14	11	2	5	14	0.127263	0.321484	0.241257	0.257683	0.962002	0.293865	0.0722391	0.147374	0.165507	0.0288429	0.106368
ENSMUSG00000030351	395.102	263.205	203.486	314.605	126.341	545.694	764.864	1206.14	908.899	359.557	412.802	417.933	308.072	678.367	-1.13989	0.00441604	0.19707	Tspan11	6	127864552	127930940	+	5326	protein_coding	tetraspanin 11 [Source:MGI Symbol;Acc:MGI:1915748]	-	351	293	263	330	111	474	761	1642	870	357	269	473	4.34342	2.9309	2.2435	3.48144	1.40786	6.01959	8.55265	13.4456	10.1825	4.00489	4.45151
ENSMUSG00000031827	520.049	1757.99	1415.89	415.66	580.486	286.662	383.94	343.038	414.751	406.893	225.583	398.494	829.457	362.117	1.19572	0.00445326	0.19707	Cotl1	8	120535961	120567283	-	1596	protein_coding	coactosin-like 1 (Dictyostelium) [Source:MGI Symbol;Acc:MGI:1919292]	-	462	1957	1830	436	510	249	382	467	397	404	147	451	19.0781	65.3269	52.0942	15.3497	21.5862	10.5525	14.3268	12.7612	15.5058	15.1242	8.11785
ENSMUSG00000022425	2892.91	4583.18	3610.91	1231.73	2607.63	803.575	1022.16	1133.42	1157.54	1133.06	764.221	2007.49	2621.66	1202.98	1.12372	0.00446296	0.19707	Enpp2	15	54702297	54816288	-	5779	protein_coding	ectonucleotide pyrophosphatase/phosphodiesterase 2 [Source:MGI Symbol;Acc:MGI:1321390]	-	2570	5102	4667	1292	2291	698	1017	1543	1108	1125	498	2272	29.3093	47.0351	36.6908	12.5619	26.78	8.16944	10.5338	11.6445	11.9516	11.6312	7.59509
ENSMUSG00000094433	2.25129	26.051	270.025	0.953349	0	0	0	0	0	0	0	0	49.8802	0	8.07111	0.00447316	0.19707	Igkv5-43	6	69800339	69800927	-	379	IG_V_gene	immunoglobulin kappa chain variable 5-43 [Source:MGI Symbol;Acc:MGI:4943320]	-	2	29	349	1	0	0	0	0	0	0	0	0	0.347789	4.07655	41.8367	0.148254	0	0	0	0	0	0	0
ENSMUSG00000048537	2180.38	1835.25	1405.83	2067.81	1903.08	1880	3299.67	2662.04	2717.3	2092.88	2277.32	2496.99	1878.73	2591.03	-0.464186	0.00448428	0.19707	Phldb1	9	44597601	44646495	-	7179	protein_coding	pleckstrin homology like domain, family B, member 1 [Source:MGI Symbol;Acc:MGI:2143230]	-	1937	2043	1817	2169	1672	1633	3283	3624	2601	2078	1484	2826	17.7824	15.1614	11.4991	16.9763	15.733	15.3855	27.3731	22.0157	22.5847	17.2944	18.2191
ENSMUSG00000104835	1.12565	97.9159	40.233	4.76674	0	1.15125	0	2.93823	3.13414	0	3.06916	2.65074	24.1988	1.96538	3.63095	0.00448764	0.19707	Gm5547	3	105722842	105724675	+	982	lncRNA	predicted gene 5547 [Source:MGI Symbol;Acc:MGI:3648206]	-	1	109	52	5	0	1	0	4	3	0	2	3	0.0671141	5.91356	2.40582	0.286092	0	0.0688776	0	0.177646	0.190435	0	0.179504
ENSMUSG00000024395	1788.65	1263.92	1329.24	1886.68	1701.62	1984.76	2595.11	2886.81	2561.63	2932.86	1686.5	2008.37	1659.15	2445.22	-0.560127	0.00448903	0.19707	Lims2	18	32055343	32091672	+	3060	protein_coding	LIM and senescent cell antigen like domains 2 [Source:MGI Symbol;Acc:MGI:2385067]	-	1589	1407	1718	1979	1495	1724	2582	3930	2452	2912	1099	2273	34.2238	24.4966	25.5078	36.3388	33.0034	38.1071	50.5071	56.0117	49.9501	56.8582	31.6543
ENSMUSG00000068876	72.0414	8.0848	25.5325	17.1603	612.355	4.60502	41.2082	5.87646	18.8048	16.1146	3.06916	25.6238	123.297	18.4495	2.73668	0.004491	0.19707	Cgn	3	94667376	94693826	-	6044	protein_coding	cingulin [Source:MGI Symbol;Acc:MGI:1927237]	-	64	9	33	18	538	4	41	8	18	16	2	29	0.69788	0.0793327	0.248062	0.167338	6.01307	0.0447636	0.406048	0.0577263	0.185646	0.158168	0.029165
ENSMUSG00000039760	5.62823	637.801	329.601	1.9067	0	0	0	3.67279	0	6.04297	0	0	162.489	1.61929	6.63519	0.00449265	0.19707	Il22ra2	10	19497746	19510429	+	2498	protein_coding	interleukin 22 receptor, alpha 2 [Source:MGI Symbol;Acc:MGI:2665114]	-	5	710	426	2	0	0	0	5	0	6	0	0	0.131918	15.1426	7.74798	0.0449867	0	0	0	0.0872942	0	0.14351	0
ENSMUSG00000022488	255.522	1569.35	1210.09	226.897	125.203	166.932	122.619	224.775	173.422	226.611	142.716	247.402	592.331	189.591	1.64349	0.00449269	0.19707	Nckap1l	15	103362221	103407237	+	5935	protein_coding	NCK associated protein 1 like [Source:MGI Symbol;Acc:MGI:1926063]	-	227	1747	1564	238	110	145	122	306	166	225	93	280	2.52076	15.6822	11.9726	2.25322	1.25202	1.65248	1.23043	2.24858	1.74351	2.26509	1.38108
ENSMUSG00000053318	14.6334	69.1699	82.0135	11.4402	20.4877	5.75627	6.03047	13.9566	11.4918	5.03581	12.2766	7.95221	33.9168	9.45726	1.85197	0.00450282	0.197098	Slamf8	1	172409325	172418135	-	3079	protein_coding	SLAM family member 8 [Source:MGI Symbol;Acc:MGI:1921998]	-	13	77	106	12	18	5	6	19	11	5	8	9	0.278265	1.33234	1.56411	0.218987	0.394913	0.109837	0.116643	0.269124	0.2227	0.097025	0.229001
ENSMUSG00000021298	66.4131	585.699	287.047	37.1806	68.2924	28.7814	49.2488	51.419	59.5486	27.1934	24.5533	78.6385	178.902	48.4336	1.88379	0.00457288	0.199743	Gpr132	12	112814493	112831848	-	2715	protein_coding	G protein-coupled receptor 132 [Source:MGI Symbol;Acc:MGI:1890220]	-	59	652	371	39	60	25	49	70	57	27	16	89	1.43221	12.7942	6.20834	0.807126	1.49286	0.622816	1.0803	1.12444	1.30871	0.594179	0.519405
ENSMUSG00000049093	0	23.3561	9.28454	5.72009	0	2.30251	0	0	0	0	0	0	6.7772	0	5.19707	0.00458285	0.199758	Il23r	6	67399916	67468839	-	2488	protein_coding	interleukin 23 receptor [Source:MGI Symbol;Acc:MGI:2181693]	-	0	26	12	6	0	2	0	0	0	0	0	0	0	0.556746	0.21913	0.135503	0	0.0543713	0	0	0	0	0
ENSMUSG00000094689	2.25129	35.0341	68.0866	2.86005	6.82924	0	0	2.93823	0	0	0	4.41789	19.1769	1.22602	3.89933	0.00466775	0.203032	Ighv1-81	12	115883899	115884332	-	351	IG_V_gene	immunoglobulin heavy variable 1-81 [Source:MGI Symbol;Acc:MGI:4439635]	-	2	39	88	3	6	0	0	4	0	0	0	5	0.375533	5.91959	11.3906	0.480243	1.15474	0	0	0.497005	0	0	0
ENSMUSG00000095771	4.50259	35.0341	72.7289	3.8134	0	0	0	3.67279	0	0	0	0	19.3465	0.612131	4.84134	0.00470316	0.204145	Igkv14-111	6	68233373	68233853	+	368	IG_V_gene	immunoglobulin kappa variable 14-111 [Source:MGI Symbol;Acc:MGI:4439863]	-	4	39	94	4	0	0	0	5	0	0	0	0	0.71637	5.64613	11.6052	0.610743	0	0	0	0.592557	0	0	0
ENSMUSG00000020437	198.114	1504.67	994.22	155.396	184.39	112.823	110.559	198.331	260.133	144.024	107.421	156.393	524.935	162.81	1.68892	0.00471927	0.204351	Myo1g	11	6456548	6470965	-	6957	protein_coding	myosin IG [Source:MGI Symbol;Acc:MGI:1927091]	-	176	1675	1285	163	162	98	110	270	249	143	70	177	1.66731	12.8271	8.39175	1.31647	1.57301	0.952783	0.946429	1.69258	2.23108	1.22811	0.886814
ENSMUSG00000094787	1.12565	10.7797	149.326	0	0	18.4201	0	0	0	0	0	0	29.942	0	7.33526	0.00473644	0.204351	Ighv1-54	12	115157295	115157754	-	377	IG_V_gene	immunoglobulin heavy variable V1-54 [Source:MGI Symbol;Acc:MGI:3647133]	-	1	12	193	0	0	16	0	0	0	0	0	0	0.174817	1.6958	23.2588	0	0	2.87057	0	0	0	0	0
ENSMUSG00000039646	838.607	724.937	567.904	1095.4	758.046	1272.14	1513.65	2782.5	1574.38	1677.93	836.346	1138.05	876.171	1587.14	-0.857895	0.00473746	0.204351	Vasn	16	4457805	4468666	+	3007	protein_coding	vasorin [Source:MGI Symbol;Acc:MGI:2177651]	-	745	807	734	1149	666	1105	1506	3788	1507	1666	545	1288	16.3286	14.298	11.0901	21.4701	14.9617	24.8553	29.9784	54.9395	31.2404	33.1028	15.9742
ENSMUSG00000037860	40.5233	321.595	229.792	47.6674	20.4877	29.9326	25.1269	17.6294	37.6096	58.4154	7.6729	35.3432	115	30.2996	1.92319	0.00477642	0.205604	Aim2	1	173178445	173293606	+	3501	protein_coding	absent in melanoma 2 [Source:MGI Symbol;Acc:MGI:2686159]	-	36	358	297	50	18	26	25	24	36	58	5	40	0.677698	5.44785	3.85421	0.802462	0.347311	0.502309	0.42743	0.29897	0.640985	0.989826	0.125873
ENSMUSG00000032925	1448.71	857.887	661.524	1651.2	875.281	1510.45	2126.74	3387.05	2212.7	2583.37	1511.56	1166.32	1167.51	2164.62	-0.891092	0.00478787	0.20567	Itgbl1	14	123897383	124213030	+	4229	protein_coding	integrin, beta-like 1 [Source:MGI Symbol;Acc:MGI:2443439]	-	1287	955	855	1732	769	1312	2116	4611	2118	2565	985	1320	20.057	12.0309	9.18544	23.0121	12.2836	20.9839	29.9499	47.5516	31.2195	36.2387	20.5284
ENSMUSG00000091230	4.50259	0.898311	1.54742	13.3469	0	8.05878	0	0	0	0	0	0	4.72566	0	4.66879	0.00483507	0.207269	H1f11-ps	19	47158908	47159573	-	666	processed_pseudogene	H1.11 linker histone, pseudogene [Source:MGI Symbol;Acc:MGI:3645322]	-	4	1	2	14	0	7	0	0	0	0	0	0	0.395832	0.0799944	0.136435	1.18114	0	0.710908	0	0	0	0	0
ENSMUSG00000060044	5.62823	84.4412	34.817	6.67344	55.7721	8.05878	0	5.1419	1.04471	11.0788	13.8112	6.18505	32.5651	6.21028	2.41443	0.00485382	0.207482	Tmem26	10	68559476	68618480	+	5282	protein_coding	transmembrane protein 26 [Source:MGI Symbol;Acc:MGI:2143537]	-	5	94	45	7	49	7	0	7	1	11	9	7	0.0623874	0.94812	0.387067	0.074464	0.626666	0.0896374	0	0.0577973	0.0118015	0.124428	0.150176
ENSMUSG00000030365	32.6437	518.325	343.528	24.7871	25.0406	4.60502	34.1726	13.222	45.9673	10.0716	41.4337	37.1103	158.155	30.3296	2.38631	0.00486006	0.207482	Clec2i	6	128864551	128875130	+	3110	protein_coding	C-type lectin domain family 2, member i [Source:MGI Symbol;Acc:MGI:2136650]	-	29	577	444	26	22	4	34	18	44	10	27	42	0.614558	9.88438	6.48626	0.469742	0.47786	0.086994	0.654389	0.252418	0.881921	0.192116	0.765173
ENSMUSG00000076523	1.12565	49.4071	19.3428	1.9067	39.8372	0	0	5.1419	0	0	0	0	18.6032	0.856984	4.32406	0.00491557	0.208998	Igkv15-103	6	68414424	68414909	+	375	IG_V_gene	immunoglobulin kappa chain variable 15-103 [Source:MGI Symbol;Acc:MGI:96513]	-	1	55	25	2	35	0	0	7	0	0	0	0	0.17575	7.81386	3.02887	0.299671	6.30486	0	0	0.814094	0	0	0
ENSMUSG00000036907	0	73.6615	26.3062	0.953349	0	2.30251	0	0	0	0	0	2.65074	17.2039	0.441789	5.13074	0.0049212	0.208998	C1ql2	1	120268312	120270903	+	1999	protein_coding	complement component 1, q subcomponent-like 2 [Source:MGI Symbol;Acc:MGI:3032521]	-	0	82	34	1	0	2	0	0	0	0	0	3	0	2.18542	0.772748	0.0281083	0	0.0676717	0	0	0	0	0
ENSMUSG00000000732	299.422	1479.52	909.885	394.686	729.591	299.326	292.478	381.97	484.746	261.862	165.735	160.811	685.405	291.267	1.23433	0.00493857	0.208998	Icosl	10	77905136	77919747	+	4620	protein_coding	icos ligand [Source:MGI Symbol;Acc:MGI:1354701]	-	266	1647	1176	414	641	260	291	520	464	260	108	182	3.79459	18.9927	11.5648	5.03506	9.37249	3.80646	3.77024	4.90873	6.26056	3.36244	2.06034
ENSMUSG00000070601	0	32.3392	27.0799	5.72009	0	1.15125	0	1.46912	0	1.00716	0	0.883579	11.0484	0.559976	4.18374	0.00494371	0.208998	Vmn2r84	10	130213794	130230201	-	11667	protein_coding	vomeronasal 2, receptor 84 [Source:MGI Symbol;Acc:MGI:3643367]	-	0	36	35	6	0	1	0	2	0	1	0	1	0	0.164391	0.136295	0.0288961	0	0.00579736	0	0.00747616	0	0.00512111	0
ENSMUSG00000027843	32.6437	528.207	357.455	48.6208	15.9349	18.4201	16.0812	27.1786	43.8779	60.4297	16.8804	53.8983	166.88	36.391	2.19657	0.00494592	0.208998	Ptpn22	3	103767111	103819563	+	6775	protein_coding	protein tyrosine phosphatase, non-receptor type 22 (lymphoid) [Source:MGI Symbol;Acc:MGI:107170]	-	29	588	462	51	14	16	16	37	42	60	11	61	0.282107	4.62383	3.09816	0.422968	0.139591	0.159735	0.141361	0.238177	0.386436	0.529133	0.1431
ENSMUSG00000076577	54.031	42.2206	153.969	4.76674	29.5934	0	0	0	0	0	12.2766	8.83579	47.4301	3.51874	3.78742	0.00498483	0.210214	Igkv8-30	6	70094045	70094604	-	368	IG_V_gene	immunoglobulin kappa chain variable 8-30 [Source:MGI Symbol;Acc:MGI:3642250]	-	48	47	199	5	26	0	0	0	0	0	8	10	8.59645	6.80431	24.5684	0.763429	4.7727	0	0	0	0	0	1.91601
ENSMUSG00000004359	9.00517	148.221	83.5609	10.4868	7.96745	14.9663	16.0812	11.0184	10.4471	0	0	0.883579	45.7013	6.40505	2.82364	0.00507659	0.212902	Spic	10	88510634	88520877	-	3841	protein_coding	Spi-C transcription factor (Spi-1/PU.1 related) [Source:MGI Symbol;Acc:MGI:1341168]	ETS	8	165	108	11	7	13	16	15	10	0	0	1	0.137269	2.28862	1.27747	0.160914	0.12311	0.228923	0.249341	0.170316	0.16229	0	0
ENSMUSG00000028159	123.821	276.68	208.902	114.402	336.909	95.5541	99.5027	103.573	106.561	105.752	116.628	66.2684	192.711	99.7141	0.952768	0.00508448	0.212902	Dapp1	3	137636768	137687306	-	4124	protein_coding	dual adaptor for phosphotyrosine and 3-phosphoinositides 1 [Source:MGI Symbol;Acc:MGI:1347063]	-	110	308	270	120	296	83	99	141	102	105	76	75	1.75792	3.97893	2.97452	1.63497	4.84855	1.36129	1.43692	1.49111	1.54177	1.52123	1.62424
ENSMUSG00000047021	7.87953	1.79662	7.73712	2.86005	0	3.45376	0	0	0	0	0	0	3.95451	0	4.41781	0.00509316	0.212902	Cfap65	1	74941230	74974758	-	7817	protein_coding	cilia and flagella associated protein 65 [Source:MGI Symbol;Acc:MGI:2444274]	-	7	2	10	3	0	3	0	0	0	0	0	0	0.0590179	0.0136309	0.0581208	0.0215639	0	0.025958	0	0	0	0	0
ENSMUSG00000076928	69.7901	608.156	384.535	26.6938	47.8047	46.0502	14.0711	25.7095	41.7885	24.1719	78.2636	99.8444	197.172	47.3082	2.06247	0.00509339	0.212902	Trac	14	54457978	54461663	+	935	TR_C_gene	T cell receptor alpha constant [Source:MGI Symbol;Acc:MGI:4439838]	-	62	677	497	28	42	40	14	35	40	24	51	113	4.37024	38.5755	24.15	1.68265	3.03443	2.8936	0.89626	1.63254	2.66677	1.53364	4.80745
ENSMUSG00000062939	9.00517	111.391	111.415	8.58014	0	8.05878	4.02031	4.40735	0	0	0	13.2537	41.4082	3.61356	3.49528	0.00512403	0.212902	Stat4	1	52026307	52146348	+	3872	protein_coding	signal transducer and activator of transcription 4 [Source:MGI Symbol;Acc:MGI:103062]	STAT	8	124	144	9	0	7	4	6	0	0	0	15	0.13617	1.70616	1.68966	0.130603	0	0.122279	0.0618361	0.0675809	0	0	0
ENSMUSG00000031304	121.57	890.226	688.604	110.588	46.6665	102.462	103.523	91.8197	145.215	70.5013	89.0057	94.5429	326.686	99.1013	1.72183	0.00513056	0.212902	Il2rg	X	100307984	100311861	-	2387	protein_coding	interleukin 2 receptor, gamma chain [Source:MGI Symbol;Acc:MGI:96551]	-	108	991	890	116	41	89	103	125	139	70	58	107	2.98193	22.1185	16.9398	2.73056	1.1603	2.5219	2.58287	2.28384	3.62994	1.75214	2.14157
ENSMUSG00000076619	3.37694	19.7628	43.3279	0.953349	0	0	0	1.46912	0	0	0	0	11.2368	0.244853	4.96485	0.00513276	0.212902	Ighj3	12	113392705	113392752	-	48	IG_J_gene	immunoglobulin heavy joining 3 [Source:MGI Symbol;Acc:MGI:4439767]	-	3	22	56	1	0	0	0	2	0	0	0	0	4.11913	24.4183	53.0052	1.17059	0	0	0	1.81717	0	0	0
ENSMUSG00000031258	23.6386	144.628	85.882	25.7404	22.7641	14.9663	0	4.40735	1.04471	24.1719	26.0879	6.18505	52.9366	10.3161	2.38272	0.00513276	0.212902	Xkrx	X	133049792	133062825	-	3024	protein_coding	X-linked Kx blood group related, X-linked [Source:MGI Symbol;Acc:MGI:3584011]	-	21	161	111	27	20	13	0	6	1	24	17	7	0.457681	2.83647	1.66768	0.501682	0.446773	0.290771	0	0.0865321	0.0206137	0.47419	0.495477
ENSMUSG00000061689	1565.77	1222.6	1176.82	1852.36	1460.32	1804.02	2424.25	2371.15	2235.68	2094.9	2085.5	1578.07	1513.65	2131.59	-0.494234	0.00514298	0.212902	Dlgap4	2	156455625	156606283	+	8451	protein_coding	DLG associated protein 4 [Source:MGI Symbol;Acc:MGI:2138865]	-	1391	1361	1521	1943	1283	1567	2412	3228	2140	2080	1359	1786	10.8479	8.57994	8.17697	12.9185	10.2555	12.5415	17.0839	16.6584	15.7849	14.7055	14.1732
ENSMUSG00000052085	719.288	1725.65	1963.68	756.006	1868.94	489.283	325.645	669.917	787.713	568.039	265.482	789.92	1253.81	567.786	1.14244	0.00515473	0.212902	Dock8	19	24976898	25179796	+	10070	protein_coding	dedicator of cytokinesis 8 [Source:MGI Symbol;Acc:MGI:1921396]	-	639	1921	2538	793	1642	425	324	912	754	564	173	894	4.18212	10.1632	11.4507	4.42477	11.0149	2.85463	1.9259	3.94978	4.66745	3.34636	1.51416
ENSMUSG00000039783	40.5233	229.069	209.676	40.0407	48.9429	27.6301	30.1523	25.7095	35.5202	36.2578	24.5533	53.0147	99.3137	34.2013	1.53916	0.00516145	0.212902	Kmo	1	175447947	175489682	+	4724	protein_coding	kynurenine 3-monooxygenase (kynurenine 3-hydroxylase) [Source:MGI Symbol;Acc:MGI:2138151]	-	36	255	271	42	43	24	30	35	34	36	16	60	0.502248	2.87584	2.60634	0.499558	0.61489	0.34363	0.380127	0.323122	0.448649	0.455319	0.298515
ENSMUSG00000018849	119.319	24.2544	42.5541	142.049	867.314	28.7814	46.2336	84.4741	30.2966	45.3223	42.9683	45.9461	204.045	49.2068	2.04943	0.00517662	0.213104	Wwc1	11	35729227	35871354	-	4960	protein_coding	WW, C2 and coiled-coil domain containing 1 [Source:MGI Symbol;Acc:MGI:2388637]	-	106	27	55	149	762	25	46	115	29	45	28	52	1.40848	0.290012	0.503793	1.68792	10.378	0.340917	0.555129	1.01117	0.364463	0.542068	0.497545
ENSMUSG00000063594	55.1567	26.051	17.7954	41.9474	45.5283	35.6889	50.2539	105.042	120.142	78.5586	44.5028	52.1312	37.0279	75.105	-1.03207	0.00522334	0.214143	Gng8	7	16625711	16629361	+	1522	protein_coding	guanine nucleotide binding protein (G protein), gamma 8 [Source:MGI Symbol;Acc:MGI:109163]	-	49	29	23	44	40	31	50	143	115	78	29	59	2.12181	1.01512	0.68657	1.62437	1.77535	1.37764	1.9664	4.0976	4.71	3.06199	1.67934
ENSMUSG00000046971	3.37694	20.6611	11.6057	7.62679	14.7967	6.90752	2.01016	0	0	5.03581	0	4.41789	10.8291	1.91064	2.47612	0.00523028	0.214143	Pla2g4f	2	120130438	120144646	-	3203	protein_coding	phospholipase A2, group IVF [Source:MGI Symbol;Acc:MGI:2685493]	-	3	23	15	8	13	6	2	0	0	5	0	5	0.0617291	0.382565	0.212768	0.140339	0.274173	0.126702	0.0373758	0	0	0.0932688	0
ENSMUSG00000094694	1.12565	46.7122	364.418	2.86005	0	0	0	0	0	0	0	2.65074	69.186	0.441789	7.14059	0.00523589	0.214143	Ighv1-9	12	114547189	114547622	-	351	IG_V_gene	immunoglobulin heavy variable V1-9 [Source:MGI Symbol;Acc:MGI:4439621]	-	1	52	471	3	0	0	0	0	0	0	0	3	0.187767	7.89278	60.9657	0.480243	0	0	0	0	0	0	0
ENSMUSG00000030830	142.957	1466.04	1135.04	86.7547	43.2519	49.5039	107.543	82.2705	108.65	78.5586	130.439	179.367	487.258	114.471	2.0904	0.00524315	0.214143	Itgal	7	126895432	126934310	+	6569	protein_coding	integrin alpha L [Source:MGI Symbol;Acc:MGI:96606]	-	127	1632	1467	91	38	43	107	112	104	78	85	203	1.27418	13.2359	10.1462	0.778375	0.390772	0.44275	0.974994	0.743578	0.986896	0.709445	1.14045
ENSMUSG00000044453	6.75388	228.171	219.734	16.2069	0	2.30251	0	10.2838	5.22356	0	0	4.41789	78.8614	3.32088	4.55064	0.00527838	0.214841	Ffar1	7	30556815	30560989	-	4175	protein_coding	free fatty acid receptor 1 [Source:MGI Symbol;Acc:MGI:2684079]	-	6	254	284	17	0	2	0	14	5	0	0	5	0.0947153	3.24124	3.09053	0.228791	0	0.0324014	0	0.146244	0.0746536	0	0
ENSMUSG00000051220	18.0103	35.9324	23.2114	10.4868	18.2113	13.815	0	8.81469	7.31298	0	10.7421	4.41789	19.9446	5.21461	1.9584	0.00528095	0.214841	Ercc6l	X	101185322	101200697	-	5302	protein_coding	excision repair cross-complementing rodent repair deficiency complementation group 6 like [Source:MGI Symbol;Acc:MGI:2654144]	-	16	40	30	11	16	12	0	12	7	0	7	5	0.198887	0.401934	0.257071	0.116573	0.203854	0.153085	0	0.0987073	0.0822992	0	0.116363
ENSMUSG00000053007	190.234	159.899	106.772	274.564	273.17	306.234	409.067	515.66	375.052	325.313	333.004	288.93	218.479	374.504	-0.780293	0.00531475	0.215662	Creb5	6	53264255	53677361	+	25021	protein_coding	cAMP responsive element binding protein 5 [Source:MGI Symbol;Acc:MGI:2443973]	TF_bZIP	169	178	138	288	240	266	407	702	359	323	217	327	0.445151	0.379009	0.25058	0.646747	0.647956	0.719063	0.97366	1.2236	0.89439	0.771296	0.764384
ENSMUSG00000032087	3.37694	44.0172	23.9851	0.953349	0	9.21003	0	0	4.17885	0	0	0	13.5904	0.696475	4.29311	0.00532869	0.215662	Dscaml1	9	45337926	45665010	+	8909	protein_coding	DS cell adhesion molecule like 1 [Source:MGI Symbol;Acc:MGI:2150309]	-	3	49	31	1	0	8	0	0	4	0	0	0	0.0221931	0.293023	0.15809	0.00630693	0	0.0607366	0	0	0.0279878	0	0
ENSMUSG00000030798	216.124	2870.1	2124.61	209.737	68.2924	125.487	119.604	149.85	452.36	185.318	102.817	262.423	935.726	212.062	2.14161	0.00533229	0.215662	Cd37	7	44883056	44888539	-	3522	protein_coding	CD37 antigen [Source:MGI Symbol;Acc:MGI:88330]	-	192	3195	2746	220	60	109	119	204	433	184	67	297	3.59284	48.3299	35.4228	3.50978	1.1508	2.09328	2.02244	2.52609	7.66365	3.12142	1.67665
ENSMUSG00000062328	2038.55	1358.25	1207.76	1716.98	1285.04	880.709	1032.21	819.032	879.647	736.235	1069.6	1021.42	1414.55	926.358	0.611031	0.00535396	0.216117	Rpl17	18	75131629	75136452	+	1327	protein_coding	ribosomal protein L17 [Source:MGI Symbol;Acc:MGI:2448270]	-	1811	1512	1561	1801	1129	765	1027	1115	842	731	697	1156	89.9442	60.7037	53.4446	76.2587	57.4727	38.9924	46.3252	36.6448	39.5529	32.9132	46.2933
ENSMUSG00000021509	419.866	174.272	277.763	83.8947	887.802	130.092	51.259	80.0668	158.796	213.518	64.4524	124.585	328.948	115.446	1.50943	0.00537062	0.216357	Slc25a48	13	56586168	56622052	+	3374	protein_coding	solute carrier family 25, member 48 [Source:MGI Symbol;Acc:MGI:2145373]	-	373	194	359	88	780	113	51	109	152	212	42	141	7.286	3.06331	4.83416	1.46549	15.6167	2.26529	0.904779	1.40893	2.80825	3.75417	1.09714
ENSMUSG00000030220	300.548	1792.13	1452.26	336.532	501.949	284.36	320.62	318.063	381.32	321.285	274.69	291.581	777.963	317.926	1.2914	0.00538077	0.216357	Arhgdib	6	136900653	136918897	-	1707	protein_coding	Rho, GDP dissociation inhibitor (GDI) beta [Source:MGI Symbol;Acc:MGI:101940]	-	267	1995	1877	353	441	247	319	433	365	319	179	330	10.3087	62.2649	49.9577	11.6195	17.4519	9.78708	11.186	11.0627	13.329	11.1656	9.24221
ENSMUSG00000004612	24.7642	221.883	116.057	15.2536	0	20.7226	16.0812	3.67279	8.35769	8.0573	16.8804	20.3223	66.4466	12.2286	2.44927	0.00544578	0.218547	Nkg7	7	43086497	43087673	+	914	protein_coding	natural killer cell group 7 sequence [Source:MGI Symbol;Acc:MGI:1931250]	-	22	247	150	16	0	18	16	5	8	8	11	23	1.58636	14.3974	7.45618	0.983604	0	1.33204	1.04783	0.238579	0.545609	0.522958	1.06073
ENSMUSG00000109656	2.25129	17.0679	7.73712	0.953349	6.82924	3.45376	0	1.46912	2.08942	0	0	0	6.38211	0.59309	3.33555	0.00555725	0.222266	Gm45548	7	101000480	101003654	-	3175	TEC	predicted gene 45548 [Source:MGI Symbol;Acc:MGI:5791384]	-	2	19	10	1	6	3	0	2	2	0	0	0	0.0415156	0.318819	0.143096	0.0176971	0.127657	0.0639098	0	0.0274722	0.0392666	0	0
ENSMUSG00000094509	2.25129	29.6443	6.96341	2.86005	0	0	0	0	0	0	0	0	6.95317	0	5.2334	0.00556621	0.222266	Ighv14-1	12	113895573	113896002	-	351	IG_V_gene	immunoglobulin heavy variable 14-1 [Source:MGI Symbol;Acc:MGI:4439920]	-	2	33	9	3	0	0	0	0	0	0	0	0	0.375533	5.00888	1.16495	0.480243	0	0	0	0	0	0	0
ENSMUSG00000039232	52.9054	149.12	119.152	41.9474	266.34	55.2602	45.2285	49.2154	45.9673	78.5586	21.4841	22.0895	114.121	43.7572	1.37932	0.00558629	0.222266	Stx11	10	12813953	12840042	-	4209	protein_coding	syntaxin 11 [Source:MGI Symbol;Acc:MGI:1921982]	-	47	166	154	44	234	48	45	67	44	78	14	25	0.735943	2.10118	1.66231	0.587382	3.75557	0.771351	0.639957	0.694231	0.651645	1.10723	0.293161
ENSMUSG00000078995	18.0103	11.678	20.8902	15.2536	28.4552	19.5713	2.01016	8.08013	7.31298	11.0788	13.8112	5.30147	18.9764	7.93246	1.28684	0.0055883	0.222266	Zfp456	13	67510232	67523929	-	4634	protein_coding	zinc finger protein 456 [Source:MGI Symbol;Acc:MGI:3040694]	zf-C2H2	16	13	27	16	25	17	2	11	7	11	9	6	0.227557	0.149459	0.264715	0.194004	0.364437	0.248132	0.025834	0.103525	0.0941628	0.141827	0.171176
ENSMUSG00000003541	246.517	186.849	196.523	198.297	183.251	252.125	357.808	460.568	309.235	395.815	251.671	196.155	210.593	328.542	-0.644272	0.00559839	0.222266	Ier3	17	36132576	36133815	+	1131	protein_coding	immediate early response 3 [Source:MGI Symbol;Acc:MGI:104814]	-	219	208	254	208	161	219	356	627	296	393	164	222	12.7617	9.79794	10.2033	10.3335	9.61617	13.097	18.841	24.1776	16.3142	20.7612	12.7802
ENSMUSG00000015342	155.339	105.102	170.217	317.465	154.796	364.948	471.382	473.055	394.901	349.485	494.135	226.196	211.311	401.526	-0.926439	0.00560273	0.222266	Xk	X	9138995	9179489	+	5076	protein_coding	X-linked Kx blood group [Source:MGI Symbol;Acc:MGI:103569]	-	138	117	220	333	136	317	469	644	378	347	322	256	1.79177	1.228	1.96912	3.68612	1.80991	4.22403	5.53055	5.53315	4.64203	4.08443	5.59101
ENSMUSG00000028655	11.2565	361.121	748.179	224.037	116.097	65.6215	64.325	86.6778	98.2029	33.2363	3.06916	67.152	254.385	58.7772	2.11159	0.00565418	0.22388	Mfsd2a	4	122840643	122854981	-	2250	protein_coding	major facilitator superfamily domain containing 2A [Source:MGI Symbol;Acc:MGI:1923824]	-	10	402	967	235	102	57	64	118	94	33	2	76	0.292916	9.5187	19.5261	5.86857	3.06236	1.71349	1.70261	2.28722	2.60425	0.876304	0.0783437
ENSMUSG00000019850	237.511	995.328	511.424	147.769	225.365	166.932	153.777	206.411	150.438	188.339	139.647	134.304	380.722	162.153	1.23161	0.00568984	0.224203	Tnfaip3	10	18876658	18891405	-	7226	protein_coding	tumor necrosis factor, alpha-induced protein 3 [Source:MGI Symbol;Acc:MGI:1196377]	-	211	1108	661	155	198	145	153	281	144	187	91	152	1.92447	8.16913	4.156	1.20526	1.851	1.35725	1.26739	1.69596	1.24223	1.5462	1.10994
ENSMUSG00000115379	2.25129	4.49155	17.7954	1.9067	35.2844	5.75627	2.01016	1.46912	3.13414	3.02149	1.53458	1.76716	11.2476	2.15611	2.3819	0.0056916	0.224203	Gm48990	14	95522670	95523092	-	423	processed_pseudogene	predicted gene, 48990 [Source:MGI Symbol;Acc:MGI:6118337]	-	2	5	23	2	31	5	2	2	3	3	1	2	0.311613	0.629743	2.47035	0.265666	4.95063	0.799502	0.283013	0.206204	0.442098	0.423744	0.208361
ENSMUSG00000054717	192.486	468.918	501.365	82.9414	324.389	96.7053	126.64	142.504	81.4875	63.4512	164.2	119.283	277.801	116.261	1.2586	0.00569477	0.224203	Hmgb2	8	57964941	57969033	+	3003	protein_coding	high mobility group box 2 [Source:MGI Symbol;Acc:MGI:96157]	HMG	171	522	648	87	285	84	126	194	78	63	107	135	3.75289	9.26081	9.80373	1.62784	6.41104	1.89197	2.5115	2.81744	1.61911	1.25345	3.1404
ENSMUSG00000039747	135.078	737.513	410.067	182.09	161.625	86.3441	161.818	144.708	126.41	61.4369	84.4019	95.4265	285.453	112.367	1.34506	0.00575629	0.226196	Orai2	5	136176313	136199567	-	6077	protein_coding	ORAI calcium release-activated calcium modulator 2 [Source:MGI Symbol;Acc:MGI:2443195]	-	120	821	530	191	142	75	161	197	121	61	55	108	1.30142	7.1976	3.9624	1.766	1.57848	0.83476	1.58582	1.41379	1.24118	0.599741	0.797682
ENSMUSG00000083863	64.1619	23.3561	89.7506	136.329	70.5688	41.4451	51.259	16.1603	28.2072	30.2149	36.8299	24.7402	70.9352	31.2352	1.19162	0.00588935	0.230987	Gm13341	2	22477303	22477974	-	672	unprocessed_pseudogene	predicted gene 13341 [Source:MGI Symbol;Acc:MGI:3650228]	-	57	26	116	143	62	36	51	22	27	30	24	28	5.59025	2.06129	7.8426	11.9568	6.23248	3.62346	4.54274	1.42778	2.50456	2.66732	3.14774
ENSMUSG00000119862	1.12565	0	0.773712	1.9067	0	0	26.132	1.46912	7.31298	0	4.60374	6.18505	0.634343	7.61715	-3.5588	0.00590668	0.23123	Gm25328	14	20751591	20751697	+	107	snRNA	predicted gene, 25328 [Source:MGI Symbol;Acc:MGI:5455105]	-	1	0	1	2	0	0	26	2	7	0	3	7	0.615945	0	0.424608	1.05025	0	0	14.5448	0.815181	4.07804	0	2.47112
ENSMUSG00000096670	3.37694	12.5763	51.065	0	0	0	0	0	0	0	0	0	11.1697	0	5.91601	0.00598314	0.233782	Ighv2-6	12	113680290	113680723	-	350	IG_V_gene	immunoglobulin heavy variable 2-6 [Source:MGI Symbol;Acc:MGI:4439518]	-	3	14	66	0	0	0	0	0	0	0	0	0	0.564909	2.13105	8.56737	0	0	0	0	0	0	0	0
ENSMUSG00000033450	32.6437	164.391	136.173	38.134	25.0406	29.9326	23.1168	30.8514	17.7601	44.3151	12.2766	21.2059	71.0525	24.921	1.50931	0.00601143	0.234094	Tagap	17	8144832	8153729	+	3080	protein_coding	T cell activation Rho GTPase activating protein [Source:MGI Symbol;Acc:MGI:3615484]	-	29	183	176	40	22	26	23	42	17	44	8	24	0.620544	3.16544	2.59617	0.729719	0.482515	0.570969	0.446987	0.594712	0.344061	0.853542	0.228926
ENSMUSG00000062157	28.1412	11.678	24.7588	16.2069	166.178	31.0839	15.0762	12.4875	8.35769	14.1003	21.4841	13.2537	46.3412	14.1266	1.71762	0.0060232	0.234094	Ifnlr1	4	135413598	135435492	+	4182	protein_coding	interferon lambda receptor 1 [Source:MGI Symbol;Acc:MGI:2429859]	-	25	13	32	17	146	27	15	17	8	14	14	15	0.393987	0.165613	0.347646	0.228408	2.35835	0.436686	0.214696	0.177285	0.119246	0.200017	0.295053
ENSMUSG00000022504	128.324	1378.01	1186.1	121.075	33.008	50.6552	79.4011	141.035	153.573	151.074	61.3832	105.146	482.862	115.269	2.0664	0.0060326	0.234094	Ciita	16	10297923	10346282	+	9535	protein_coding	class II transactivator [Source:MGI Symbol;Acc:MGI:108445]	-	114	1534	1533	127	29	44	79	192	147	150	40	119	0.78797	8.57114	7.30454	0.748393	0.205455	0.31212	0.495934	0.87819	0.961024	0.939926	0.369739
ENSMUSG00000017002	86.6748	438.376	281.631	56.2476	46.6665	12.6638	36.1828	40.4007	10.4471	31.222	18.415	98.9608	153.71	39.2714	1.96595	0.00603625	0.234094	Slpi	2	164195990	164231015	-	1180	protein_coding	secretory leukocyte peptidase inhibitor [Source:MGI Symbol;Acc:MGI:109297]	-	77	488	364	59	41	11	36	55	10	31	12	112	4.30065	22.0329	14.0149	2.80942	2.34715	0.630522	1.82616	2.03277	0.528269	1.56965	0.896305
ENSMUSG00000022831	303.925	1085.16	936.191	146.816	161.625	151.966	174.884	205.676	166.109	179.275	165.735	173.181	464.28	177.477	1.38788	0.00608527	0.235402	Hcls1	16	36755345	36783574	+	2525	protein_coding	hematopoietic cell specific Lyn substrate 1 [Source:MGI Symbol;Acc:MGI:104568]	-	270	1208	1210	154	142	132	174	280	159	178	108	196	7.04738	25.4882	21.7719	3.42694	3.79897	3.53592	4.12482	4.8362	3.9253	4.21194	3.7698
ENSMUSG00000026837	2450.53	1410.35	1256.51	2630.29	2090.89	3249.99	3680.6	5126.48	4797.32	3833.26	2598.05	2537.64	2181.43	3762.22	-0.78662	0.00609884	0.235402	Col5a1	2	27776437	27929526	+	8559	protein_coding	collagen, type V, alpha 1 [Source:MGI Symbol;Acc:MGI:88457]	-	2177	1570	1624	2759	1837	2823	3662	6979	4592	3806	1693	2872	16.7634	9.77261	8.62054	18.1124	14.4986	22.3089	25.6102	35.5613	33.4438	26.5686	17.4337
ENSMUSG00002075586	1.12565	22.4578	3.86856	1.9067	10.2439	2.30251	0	0	0	0	0	2.65074	6.98417	0.441789	3.82568	0.00610402	0.235402	SNORA21B	11	97671008	97671102	-	95	snoRNA	small nucleolar RNA, H/ACA box 21B [Source:HGNC Symbol;Acc:HGNC:52195]	-	1	25	5	2	9	2	0	0	0	0	0	3	0.693748	14.0201	2.39121	1.18291	6.39967	1.42395	0	0	0	0	0
ENSMUSG00000040699	251.019	1783.15	1234.07	197.343	97.8858	157.722	103.523	164.541	207.898	198.411	202.565	266.841	620.198	190.63	1.70249	0.00616717	0.237042	Limd2	11	106047082	106051686	-	3707	protein_coding	LIM domain containing 2 [Source:MGI Symbol;Acc:MGI:1915053]	-	223	1985	1595	207	86	137	103	224	199	197	132	302	3.96468	28.528	19.5483	3.13758	1.56716	2.4997	1.66315	2.63532	3.34632	3.17517	3.1384
ENSMUSG00000050106	76.544	459.935	351.265	62.921	149.105	88.6466	101.513	85.2087	96.1135	63.4512	65.987	60.9669	198.069	78.8734	1.32947	0.00616939	0.237042	Tmc8	11	117672902	117683936	+	3056	protein_coding	transmembrane channel-like gene family 8 [Source:MGI Symbol;Acc:MGI:2669037]	-	68	512	454	66	131	77	101	116	92	63	43	69	1.4665	8.92587	6.74954	1.21349	2.89572	1.70423	1.97827	1.65544	1.8766	1.23172	1.24014
ENSMUSG00000036587	3.37694	59.2885	45.649	0	11.3821	4.60502	5.02539	2.93823	0	4.02865	3.06916	0	20.7169	2.51024	3.05699	0.00620793	0.237303	Fut7	2	25313279	25316386	+	2355	protein_coding	fucosyltransferase 7 [Source:MGI Symbol;Acc:MGI:107692]	-	3	66	59	0	10	4	5	4	0	4	2	0	0.0839568	1.49309	1.13824	0	0.286845	0.114884	0.127086	0.0740759	0	0.101483	0.0748506
ENSMUSG00000120250	165.47	202.12	136.173	142.049	168.455	99.0078	83.4215	81.5359	135.813	97.6947	89.0057	106.029	152.212	98.9166	0.622693	0.00621043	0.237303	ENSMUSG00000120250	7	15782290	15783006	+	717	lncRNA	novel transcript	-	147	225	176	149	148	86	83	111	130	97	58	120	13.5121	16.7185	11.1523	11.6765	13.9438	8.11277	6.92909	6.75168	11.3022	8.08306	7.1296
ENSMUSG00000032093	43.9002	527.308	292.463	20.0203	7.96745	31.0839	11.0559	9.54925	29.2519	10.0716	62.9178	60.0834	153.791	30.4883	2.34037	0.00622571	0.237303	Cd3e	9	44910038	44920925	-	4080	protein_coding	CD3 antigen, epsilon polypeptide [Source:MGI Symbol;Acc:MGI:88332]	-	39	587	378	21	7	27	11	13	28	10	41	68	0.629985	7.665	4.20923	0.289205	0.115898	0.447603	0.16138	0.13896	0.427795	0.146441	0.885687
ENSMUSG00000022015	9.00517	136.543	71.9552	0.953349	0	2.30251	0	4.40735	0	6.04297	0	6.18505	36.7932	2.77256	3.70665	0.00623753	0.237303	Tnfsf11	14	78514885	78545483	-	2236	protein_coding	tumor necrosis factor (ligand) superfamily, member 11 [Source:MGI Symbol;Acc:MGI:1100089]	-	8	152	93	1	0	2	0	6	0	6	0	7	0.2358	3.62164	1.88966	0.025129	0	0.060499	0	0.117027	0	0.160325	0
ENSMUSG00000018143	715.911	795.903	738.895	802.72	974.305	800.122	1244.29	1437.53	1152.32	994.069	1147.87	763.412	804.643	1123.25	-0.481602	0.00624927	0.237303	Mafk	5	139777268	139788408	+	3901	protein_coding	v-maf musculoaponeurotic fibrosarcoma oncogene family, protein K (avian) [Source:MGI Symbol;Acc:MGI:99951]	TF_bZIP	636	886	955	842	856	695	1238	1957	1103	987	748	864	10.745	12.1002	11.1224	12.1278	14.823	12.0503	18.996	21.8788	17.6253	15.117	16.8998
ENSMUSG00000117442	4.50259	53.8986	33.2696	0	0	6.90752	0	2.93823	1.04471	0	0	2.65074	16.4297	1.10561	3.82683	0.00625194	0.237303	1810073O08Rik	17	84225366	84229035	+	1853	lncRNA	RIKEN cDNA 1810073O08 gene [Source:MGI Symbol;Acc:MGI:1919535]	-	4	60	43	0	0	6	0	4	1	0	0	3	0.142269	1.72508	1.0543	0	0	0.219011	0	0.094144	0.0336405	0	0
ENSMUSG00000021423	92.303	474.308	255.325	61.9677	28.4552	29.9326	32.1625	49.9499	72.0851	54.3868	32.2262	50.364	157.049	48.5291	1.6945	0.00626933	0.237303	Ly86	13	37529184	37603012	+	3632	protein_coding	lymphocyte antigen 86 [Source:MGI Symbol;Acc:MGI:1321404]	-	82	528	330	65	25	26	32	68	69	54	21	57	1.48797	7.74501	4.128	1.00557	0.464979	0.484192	0.527377	0.816528	1.18424	0.888323	0.5096
ENSMUSG00000058135	12535.2	3161.16	2919.21	3018.3	74170.1	4188.26	4714.82	4480.8	3783.95	3650.96	5572.06	3901.88	16665.4	4350.75	1.93751	0.00627439	0.237303	Gstm1	3	107919571	107925289	-	1473	protein_coding	glutathione S-transferase, mu 1 [Source:MGI Symbol;Acc:MGI:95860]	-	11136	3519	3773	3166	65164	3638	4691	6100	3622	3625	3631	4416	498.255	127.277	116.374	120.769	2988.43	167.051	190.625	180.607	153.279	147.038	217.26
ENSMUSG00000032487	60.7849	49.4071	26.3062	40.0407	55.7721	40.2939	105.533	175.559	78.3534	119.852	38.3645	48.5968	45.4341	94.3766	-1.06405	0.00627912	0.237303	Ptgs2	1	149975782	149983978	+	4580	protein_coding	prostaglandin-endoperoxide synthase 2 [Source:MGI Symbol;Acc:MGI:97798]	-	54	55	34	42	49	35	105	239	75	119	25	55	0.777059	0.639781	0.337276	0.515265	0.722719	0.516883	1.37228	2.27583	1.02078	1.5524	0.481095
ENSMUSG00000022372	91.1774	602.766	512.197	74.3612	33.008	39.1426	44.2234	73.4558	28.2072	51.3653	102.817	79.5221	225.442	63.2651	1.83583	0.00630521	0.237856	Sla	15	66652668	66703678	-	9186	protein_coding	src-like adaptor [Source:MGI Symbol;Acc:MGI:104295]	-	81	671	662	78	29	34	44	100	27	51	67	90	0.581144	3.89162	3.27418	0.477106	0.21326	0.250347	0.286711	0.474768	0.183221	0.331716	0.642843
ENSMUSG00000074151	305.05	1298.96	849.536	322.232	554.307	223.343	292.478	321.002	283.117	296.106	122.766	277.444	592.238	265.485	1.15692	0.00634061	0.238757	Nlrc5	8	95160984	95253900	+	8493	protein_coding	NLR family, CARD domain containing 5 [Source:MGI Symbol;Acc:MGI:3612191]	-	271	1446	1098	338	487	194	291	437	271	294	80	314	2.10297	9.07071	5.87371	2.23616	3.87353	1.54501	2.05092	2.24403	1.98905	2.06828	0.830205
ENSMUSG00000032591	5.62823	38.6274	23.9851	6.67344	29.5934	5.75627	0	2.20367	6.26827	5.03581	10.7421	0.883579	18.3773	4.1889	2.19616	0.00640324	0.239607	Mst1	9	107957635	107962202	+	2262	protein_coding	macrophage stimulating 1 (hepatocyte growth factor-like) [Source:MGI Symbol;Acc:MGI:96080]	-	5	43	31	7	26	5	0	3	6	5	7	1	0.145681	1.01277	0.622645	0.173881	0.776461	0.149509	0	0.0578411	0.165347	0.132069	0.272748
ENSMUSG00000038642	550.441	1922.38	1552.84	212.597	278.861	198.016	268.356	243.139	423.108	266.898	118.163	318.972	785.856	273.106	1.52467	0.00644021	0.239607	Ctss	3	95434097	95463714	+	1358	protein_coding	cathepsin S [Source:MGI Symbol;Acc:MGI:107341]	-	489	2140	2007	223	245	172	267	331	405	265	77	361	23.732	83.9553	67.1458	9.22681	12.1872	8.5668	11.7687	10.6301	18.5906	11.6592	4.99744
ENSMUSG00000015950	111.439	889.328	533.087	90.5681	120.65	81.739	85.4316	116.06	138.947	107.766	50.6412	109.564	304.469	101.402	1.58577	0.00646867	0.239607	Ncf1	5	134248907	134258479	-	3663	protein_coding	neutrophil cytosolic factor 1 [Source:MGI Symbol;Acc:MGI:97283]	-	99	990	689	95	106	71	85	158	133	107	33	124	1.78125	14.399	8.54582	1.45725	1.95482	1.31103	1.38899	1.88117	2.26335	1.7453	0.794024
ENSMUSG00000113598	18.0103	7.18649	30.1748	2.86005	9.10566	5.75627	0	2.93823	5.22356	3.02149	4.60374	1.76716	12.1823	2.9257	2.09551	0.00649541	0.239607	Gm48287	13	94782407	94783852	-	645	lncRNA	predicted gene, 48287 [Source:MGI Symbol;Acc:MGI:6097724]	-	16	8	39	3	8	5	0	4	5	3	3	2	1.63488	0.660791	2.74711	0.261341	0.837855	0.524324	0	0.270463	0.483223	0.277898	0.409938
ENSMUSG00000044339	64.1619	72.7632	61.1232	57.2009	70.5688	48.3527	13.066	55.0918	38.6543	29.2077	27.6225	38.8775	62.3618	33.7533	0.873391	0.00650206	0.239607	Alkbh2	5	114261987	114266279	-	1115	protein_coding	alkB homolog 2, alpha-ketoglutarate-dependent dioxygenase [Source:MGI Symbol;Acc:MGI:2141032]	-	57	81	79	60	62	42	13	75	37	29	18	44	3.36919	3.8703	3.21902	3.02359	3.75626	2.54779	0.697888	2.93356	2.06854	1.55398	1.42283
ENSMUSG00000011008	18.0103	293.748	152.421	19.067	0	13.815	22.1117	11.0184	22.9837	11.0788	4.60374	15.0208	82.8435	14.4695	2.51572	0.00650362	0.239607	Mcoln2	3	145855588	145901268	+	3288	protein_coding	mucolipin 2 [Source:MGI Symbol;Acc:MGI:1915529]	-	16	327	197	20	0	12	22	15	22	11	3	17	0.320711	5.29846	2.72211	0.341779	0	0.246853	0.400505	0.198961	0.417089	0.199887	0.0804166
ENSMUSG00000070691	40.5233	482.393	276.215	19.067	0	9.21003	31.1574	22.7713	34.4755	22.1576	4.60374	15.0208	137.901	21.6977	2.66619	0.00652403	0.239607	Runx3	4	134847963	134905301	+	5003	protein_coding	runt related transcription factor 3 [Source:MGI Symbol;Acc:MGI:102672]	Runt	36	537	357	20	0	8	31	31	33	22	3	17	0.474239	5.71844	3.24197	0.224619	0	0.108156	0.370893	0.270233	0.411169	0.262733	0.0528503
ENSMUSG00000093606	20.2616	16.1696	16.2479	14.3002	19.3495	23.0251	6.03047	8.81469	10.4471	7.05013	15.3458	4.41789	18.2257	8.68435	1.10504	0.00652446	0.239607	B130034C11Rik	16	87292823	87309969	+	4790	lncRNA	RIKEN cDNA B130034C11 gene [Source:MGI Symbol;Acc:MGI:3041186]	-	18	18	21	15	17	20	6	12	10	7	10	5	0.247664	0.200203	0.199184	0.175955	0.239746	0.282413	0.0749779	0.109258	0.130137	0.0873144	0.184001
ENSMUSG00000025001	18.0103	106.001	93.6191	22.8804	34.1462	20.7226	24.1219	30.1169	15.6707	8.0573	15.3458	6.18505	49.2299	16.5829	1.56966	0.00652723	0.239607	Hells	19	38919359	38959495	+	7205	protein_coding	helicase, lymphoid specific [Source:MGI Symbol;Acc:MGI:106209]	-	16	118	121	24	30	18	24	41	15	8	10	7	0.146356	0.872533	0.762997	0.187165	0.281272	0.168977	0.199386	0.248175	0.129776	0.0663406	0.122327
ENSMUSG00000070436	4331.49	2492.81	2653.83	5036.54	4115.76	5158.77	7539.09	7910.45	6576.46	6311.88	4071.24	5570.08	3964.87	6329.87	-0.675117	0.00652924	0.239607	Serpinh1	7	98994583	99002446	-	2443	protein_coding	serine (or cysteine) peptidase inhibitor, clade H, member 1 [Source:MGI Symbol;Acc:MGI:88283]	-	3848	2775	3430	5283	3616	4481	7501	10769	6295	6267	2653	6304	103.81	60.5165	63.7885	121.508	99.987	124.063	183.786	192.247	160.624	153.271	95.7128
ENSMUSG00000073889	2063.31	1314.23	1319.18	1764.65	1657.23	2241.49	2427.26	2507.78	2360	2388.99	2341.77	2182.44	1726.68	2368.04	-0.456206	0.00653452	0.239607	Il11ra1	4	41699989	41769474	+	4471	protein_coding	interleukin 11 receptor, alpha chain 1 [Source:MGI Symbol;Acc:MGI:107426]	-	1833	1463	1705	1851	1456	1947	2415	3414	2259	2372	1526	2470	27.0199	17.4331	17.3257	23.2621	21.9986	29.4545	32.3318	33.3017	31.4955	31.6981	30.082
ENSMUSG00000052013	70.9157	1691.52	999.636	104.868	0	32.2351	21.1066	27.9132	106.561	19.1361	56.7795	75.1042	483.196	51.1	3.24179	0.00654483	0.239607	Btla	16	45044678	45078033	+	3396	protein_coding	B and T lymphocyte associated [Source:MGI Symbol;Acc:MGI:2658978]	-	63	1883	1292	110	0	28	21	38	102	19	37	85	1.22264	29.5404	17.2849	1.82	0	0.557674	0.370143	0.488004	1.87228	0.334279	0.960263
ENSMUSG00000086847	19.136	0	0	2.86005	44.3901	0	0	0	0	0	0	0	11.0644	0	5.89532	0.00654758	0.239607	Tbx3os2	5	119823160	119829303	-	1365	lncRNA	T-box 3, opposite strand 2 [Source:MGI Symbol;Acc:MGI:3801954]	-	17	0	0	3	39	0	0	0	0	0	0	0	0.820808	0	0	0.123491	1.93006	0	0	0	0	0	0
ENSMUSG00000076462	1.12565	41.3223	8.51083	5.72009	0	1.15125	0	1.46912	0	0	0	1.76716	9.63835	0.539379	4.01149	0.00656751	0.239607	Trbv2	6	41024274	41024929	+	560	TR_V_gene	T cell receptor beta, variable 2 [Source:MGI Symbol;Acc:MGI:98599]	-	1	46	11	6	0	1	0	2	0	0	0	2	0.117689	4.37627	0.892434	0.602019	0	0.120782	0	0.155758	0	0	0
ENSMUSG00000040247	45.0259	522.817	372.155	29.5538	18.2113	32.2351	48.2437	24.2404	50.1462	46.3295	6.13832	59.1998	170	39.0496	2.12073	0.00657749	0.239607	Tbc1d10c	19	4233410	4241283	-	3623	protein_coding	TBC1 domain family, member 10c [Source:MGI Symbol;Acc:MGI:1922072]	-	40	582	481	31	16	28	48	33	48	46	4	67	0.727641	8.55832	6.03182	0.480773	0.298326	0.522732	0.793031	0.39724	0.825867	0.7586	0.0973079
ENSMUSG00000113136	2.25129	335.07	233.661	24.7871	0	10.3613	25.1269	13.9566	11.4918	7.05013	0	15.0208	101.022	12.1077	3.05556	0.00657768	0.239607	Gm19951	12	99609334	99613482	+	1348	lncRNA	predicted gene, 19951 [Source:MGI Symbol;Acc:MGI:5012136]	-	2	373	302	26	0	9	25	19	11	7	0	17	0.0977835	14.7419	10.1786	1.08375	0	0.451588	1.11011	0.614712	0.508675	0.310264	0
ENSMUSG00000039304	368.086	572.224	388.403	413.753	449.592	387.973	335.696	286.478	298.788	376.679	187.219	281.862	430.005	294.453	0.544246	0.00657815	0.239607	Tnfsf10	3	27371177	27396576	+	5266	protein_coding	tumor necrosis factor (ligand) superfamily, member 10 [Source:MGI Symbol;Acc:MGI:107414]	-	327	637	502	434	395	337	334	390	286	374	122	319	4.09254	6.44455	4.33106	4.63079	5.06705	4.32851	3.7965	3.22992	3.3855	4.2434	2.0419
ENSMUSG00000061100	742.927	319.799	247.588	484.301	499.673	491.585	643.25	879.266	839.948	721.128	530.965	1260.87	464.312	812.571	-0.808959	0.00658502	0.239607	Retnla	16	48662914	48664824	+	599	protein_coding	resistin like alpha [Source:MGI Symbol;Acc:MGI:1888504]	-	660	356	320	508	439	427	640	1197	804	716	346	1427	72.6177	31.6634	24.2714	47.6523	49.5081	48.216	63.9544	87.1516	83.6694	71.4183	50.9103
ENSMUSG00000112907	18.0103	119.475	58.8021	19.067	20.4877	12.6638	6.03047	5.1419	19.8495	5.03581	27.6225	1.76716	41.4177	10.9079	1.9594	0.00660512	0.239607	Gm47015	10	79248796	79253739	-	2709	lncRNA	predicted gene, 47015 [Source:MGI Symbol;Acc:MGI:6095697]	-	16	133	76	20	18	11	6	7	19	5	18	2	0.389257	2.61563	1.27461	0.414828	0.448851	0.274646	0.132574	0.112693	0.437202	0.110277	0.585625
ENSMUSG00000032420	159.842	309.917	198.844	133.469	663.575	84.0415	104.528	149.115	109.695	125.895	39.8991	106.029	258.281	105.86	1.28339	0.00660829	0.239607	Nt5e	9	88209250	88254145	+	8602	protein_coding	5' nucleotidase, ecto [Source:MGI Symbol;Acc:MGI:99782]	-	142	345	257	140	583	73	104	203	105	125	26	120	1.08796	2.13675	1.35739	0.914482	4.57834	0.574002	0.723688	1.02921	0.760899	0.868228	0.266398
ENSMUSG00000100150	6.75388	52.102	31.7222	4.76674	0	2.30251	0	0.734558	0	0	0	6.18505	16.2746	1.15327	3.76423	0.00661184	0.239607	Gm19585	17	52293443	52471013	+	2564	lncRNA	predicted gene, 19585 [Source:MGI Symbol;Acc:MGI:5011770]	-	6	58	41	5	0	2	0	1	0	0	0	7	0.154226	1.20516	0.726503	0.109572	0	0.0527596	0	0.0170094	0	0	0
ENSMUSG00000020120	183.48	813.869	612.78	152.536	70.5688	116.277	106.538	146.177	150.438	129.924	69.0561	109.564	324.918	118.616	1.45356	0.00661725	0.239607	Plek	11	16921206	17002381	-	4486	protein_coding	pleckstrin [Source:MGI Symbol;Acc:MGI:1860485]	-	163	906	792	160	62	101	106	199	144	129	45	124	2.39472	10.7598	8.02116	2.00404	0.933622	1.52283	1.41437	1.93465	2.00097	1.71812	0.884117
ENSMUSG00000023274	74.2927	1033.96	610.459	47.6674	46.6665	21.8738	30.1523	28.6478	24.0284	35.2507	124.301	144.023	305.819	64.4006	2.24989	0.00665344	0.240498	Cd4	6	124841655	124865184	-	4032	protein_coding	CD4 antigen [Source:MGI Symbol;Acc:MGI:88335]	-	66	1151	789	50	41	19	30	39	23	35	81	163	1.07882	15.2086	8.89054	0.696781	0.686914	0.31873	0.445367	0.421844	0.355586	0.518646	1.7706
ENSMUSG00000030098	676.514	374.596	377.571	843.714	760.322	678.089	1104.58	1081.27	1626.62	798.68	945.302	732.487	618.468	1048.16	-0.761666	0.00671859	0.24243	Grip2	6	91738490	91804231	-	9359	protein_coding	glutamate receptor interacting protein 2 [Source:MGI Symbol;Acc:MGI:2681173]	-	601	417	488	885	668	589	1099	1472	1557	793	616	829	4.23224	2.37378	2.36898	5.31325	4.82154	4.25673	7.02887	6.8594	10.3704	5.06252	5.80106
ENSMUSG00000031983	1418.31	751.886	875.842	1930.53	1181.46	1627.87	2249.36	3550.85	2310.9	2127.13	1539.18	1630.2	1297.65	2234.61	-0.784578	0.00674456	0.242493	2310022B05Rik	8	125362495	125390108	-	3307	protein_coding	RIKEN cDNA 2310022B05 gene [Source:MGI Symbol;Acc:MGI:1916801]	-	1260	837	1132	2025	1038	1414	2238	4834	2212	2112	1003	1845	25.1109	13.4842	15.5519	34.4063	21.2032	28.9204	40.5082	63.75	41.6954	38.1578	26.7315
ENSMUSG00000052616	1.12565	0	5.41598	1.9067	20.4877	1.15125	0	0	0	0	0	0	5.01455	0	4.7519	0.00675033	0.242493	Terb1	8	105173351	105236542	-	3749	protein_coding	telomere repeat binding bouquet formation protein 1 [Source:MGI Symbol;Acc:MGI:2443187]	-	1	0	7	2	18	1	0	0	0	0	0	0	0.0175796	0	0.0848309	0.0299751	0.324336	0.0180416	0	0	0	0	0
ENSMUSG00000036469	55.1567	489.579	368.287	62.921	61.4632	32.2351	44.2234	47.7463	68.951	85.6088	32.2262	53.8983	178.274	55.4423	1.68544	0.00675539	0.242493	Marchf1	8	66070552	66924289	+	7146	protein_coding	membrane associated ring-CH-type finger 1 [Source:MGI Symbol;Acc:MGI:1920175]	-	49	545	476	66	54	28	44	65	66	85	21	61	0.451917	4.06319	3.02632	0.518952	0.510469	0.265024	0.368559	0.396696	0.575729	0.710688	0.259008
ENSMUSG00000037849	21.3873	226.374	189.559	21.927	0	13.815	27.1371	13.222	3.13414	8.0573	0	16.788	78.8438	11.3898	2.78429	0.00678479	0.242748	Ifi206	1	173296051	173318607	-	3054	protein_coding	interferon activated gene 206 [Source:MGI Symbol;Acc:MGI:3646410]	-	19	252	245	23	0	12	27	18	3	8	0	19	0.410025	4.39608	3.64476	0.423161	0	0.265768	0.529191	0.257046	0.0612336	0.156511	0
ENSMUSG00000111118	14.6334	61.0851	51.8387	6.67344	0	10.3613	8.04062	2.20367	0	0	0	6.18505	24.0987	2.73822	3.11533	0.0067859	0.242748	Gm6545	19	12506119	12507904	-	1786	processed_pseudogene	predicted gene 6545 [Source:MGI Symbol;Acc:MGI:3643874]	-	13	68	67	7	0	9	8	3	0	0	0	7	0.47972	2.02844	1.70437	0.220223	0	0.34084	0.268118	0.0732568	0	0	0
ENSMUSG00000085651	2.25129	17.9662	3.09485	0	14.7967	0	0	0	0	0	1.53458	0	6.35151	0.255763	4.61721	0.00680875	0.242805	Gm11695	11	115352871	115354280	-	407	lncRNA	predicted gene 11695 [Source:MGI Symbol;Acc:MGI:3649841]	-	2	20	4	0	13	0	0	0	0	0	1	0	0.323863	2.618	0.446516	0	2.15768	0	0	0	0	0	0.216552
ENSMUSG00000029304	1026.59	9.88142	30.1748	45.7607	141.138	47.2014	40.2031	59.4992	68.951	55.3939	19.9495	27.3909	216.791	45.2313	2.25858	0.00681089	0.242805	Spp1	5	104582984	104588916	+	1648	protein_coding	secreted phosphoprotein 1 [Source:MGI Symbol;Acc:MGI:98389]	-	912	11	39	48	124	41	40	81	66	55	13	31	36.4723	0.355606	1.07517	1.63656	5.0828	1.68274	1.45285	2.14356	2.49646	1.99402	0.695252
ENSMUSG00000063286	290.417	2621.27	1589.98	404.22	282.275	356.889	330.671	304.841	383.409	434.087	170.338	360.5	924.175	330.641	1.48286	0.00692265	0.246248	Gvin-ps7	7	106103436	106110878	-	7443	transcribed_unprocessed_pseudogene	GTPase, very large interferon inducible, pseudogene 7 [Source:MGI Symbol;Acc:MGI:3644223]	-	258	2918	2055	424	248	310	329	415	367	431	111	408	2.28453	20.8868	12.544	3.20084	2.25083	2.81711	2.64585	2.43169	3.07366	3.45981	1.31441
ENSMUSG00000026009	16.8847	125.763	123.02	14.3002	5.69104	11.5125	1.00508	14.6912	19.8495	12.0859	13.8112	4.41789	49.5287	10.9768	2.18119	0.00693122	0.246248	Icos	1	61017086	61039479	+	3430	protein_coding	inducible T cell co-stimulator [Source:MGI Symbol;Acc:MGI:1858745]	-	15	140	159	15	5	10	1	20	19	12	9	5	0.288219	2.17454	2.10608	0.245722	0.0984724	0.197195	0.0174511	0.254298	0.3453	0.209031	0.231262
ENSMUSG00000027208	90.0517	49.4071	55.7073	119.169	106.991	85.1928	94.4773	144.708	166.109	208.483	217.91	91.0086	84.4198	153.783	-0.864957	0.00695613	0.246711	Fgf7	2	125876578	125933105	+	3248	protein_coding	fibroblast growth factor 7 [Source:MGI Symbol;Acc:MGI:95521]	-	80	55	72	125	94	74	94	197	159	207	142	103	1.6233	0.902154	1.00714	2.16242	1.95502	1.54101	1.73232	2.6452	3.05154	3.80783	3.85326
ENSMUSG00000025885	654.001	397.952	553.978	109.635	704.55	146.209	48.2437	175.559	228.792	159.132	107.421	286.28	427.721	167.571	1.35077	0.00697046	0.246739	Myo5b	18	74574007	74904564	+	9766	protein_coding	myosin VB [Source:MGI Symbol;Acc:MGI:106598]	-	581	443	716	115	619	127	48	239	219	158	70	324	3.92089	2.41669	3.33095	0.661649	4.28166	0.879583	0.2942	1.06731	1.39786	0.966637	0.631739
ENSMUSG00000056724	663.006	1410.35	900.601	487.161	2662.27	470.863	489.473	506.845	726.075	511.638	392.853	424.118	1099.04	508.5	1.11168	0.00698071	0.246739	Nbeal2	9	110453857	110483229	-	9554	protein_coding	neurobeachin-like 2 [Source:MGI Symbol;Acc:MGI:2448554]	-	589	1570	1164	511	2339	409	487	690	695	508	256	480	4.06308	8.75484	5.53528	3.00526	16.538	2.89553	3.05113	3.14972	4.53458	3.17689	2.36163
ENSMUSG00000076604	0	28.7459	37.1382	0.953349	0	0	0	0	0	0	0	0	11.1396	0	5.91162	0.00701025	0.247285	Igkj1	6	70699546	70699583	+	38	IG_J_gene	immunoglobulin kappa joining 1 [Source:MGI Symbol;Acc:MGI:1316689]	-	0	32	48	1	0	0	0	0	0	0	0	0	0	44.8642	57.3891	1.47864	0	0	0	0	0	0	0
ENSMUSG00000029675	10191.6	3851.96	3472.42	8122.53	10769.7	14949	23122.8	26708.5	21442.7	11924.8	13995.4	9447.23	8559.54	17773.6	-1.05419	0.00702	0.247285	Eln	5	134731447	134776177	-	8098	protein_coding	elastin [Source:MGI Symbol;Acc:MGI:95317]	-	9054	4288	4488	8520	9462	12985	23006	36360	20525	11840	9120	10692	73.6866	28.2105	25.1795	59.1165	78.9303	108.456	170.052	195.819	157.995	87.3569	99.2598
ENSMUSG00000094686	311.804	4216.67	3997.77	294.585	44.3901	207.226	389.97	509.049	341.621	296.106	201.03	338.411	1512.07	346.031	2.12744	0.00707253	0.248383	Ccl21a	4	42772860	42773993	-	870	protein_coding	chemokine (C-C motif) ligand 21A (serine) [Source:MGI Symbol;Acc:MGI:1349183]	-	277	4694	5167	309	39	180	388	693	327	294	131	383	20.9839	287.447	269.83	19.9566	3.0282	13.994	26.695	34.7394	23.4297	20.1907	13.2711
ENSMUSG00000076576	2.25129	43.1189	90.5243	0.953349	0	0	0	0	0	0	0	0	22.808	0	6.94299	0.00707509	0.248383	Igkv6-32	6	70051008	70051587	-	366	IG_V_gene	immunoglobulin kappa variable 6-32 [Source:MGI Symbol;Acc:MGI:3641634]	-	2	48	117	1	0	0	0	0	0	0	0	0	0.360143	6.98705	14.5237	0.15352	0	0	0	0	0	0	0
ENSMUSG00000086111	9.00517	17.9662	12.3794	2.86005	18.2113	1.15125	4.02031	2.93823	0	0	0	2.65074	10.2622	1.60155	2.61122	0.00709612	0.248609	Gm15326	13	112004450	112011292	+	1737	lncRNA	predicted gene 15326 [Source:MGI Symbol;Acc:MGI:3705205]	-	8	20	16	3	16	1	4	4	0	0	0	3	0.30354	0.613429	0.418496	0.0970439	0.622241	0.0389395	0.137841	0.100431	0	0	0
ENSMUSG00000024486	122.695	70.9665	95.9403	197.343	58.0486	233.705	263.33	417.229	223.568	188.339	319.193	166.996	129.783	263.109	-1.02066	0.00710552	0.248609	Hbegf	18	36637980	36648858	-	4834	protein_coding	heparin-binding EGF-like growth factor [Source:MGI Symbol;Acc:MGI:96070]	-	109	79	124	207	51	203	262	568	214	187	208	189	1.48609	0.870672	1.16543	2.40608	0.712693	2.8404	3.24423	5.12448	2.75959	2.31131	3.79239
ENSMUSG00000006731	205.993	1938.55	1097.12	296.492	114.959	170.386	270.366	199.8	157.751	211.504	23.0187	228.847	637.251	181.881	1.80818	0.00712388	0.248832	B4galnt1	10	127001094	127008199	+	3454	protein_coding	beta-1,4-N-acetyl-galactosaminyl transferase 1 [Source:MGI Symbol;Acc:MGI:1342057]	-	183	2158	1418	311	101	148	269	272	151	210	15	259	3.49184	33.2861	18.652	5.05923	1.97532	2.89821	4.66173	3.43443	2.72516	3.63262	0.382759
ENSMUSG00000021432	198.114	348.545	220.508	235.477	211.707	208.377	131.665	188.781	153.573	123.881	153.458	203.223	237.121	159.097	0.574661	0.00716319	0.249785	Slc35b3	13	39116112	39144851	-	5798	protein_coding	solute carrier family 35, member B3 [Source:MGI Symbol;Acc:MGI:1913978]	-	176	388	285	247	186	181	131	257	147	123	100	230	2.0006	3.56523	2.23325	2.39368	2.16707	2.1115	1.35242	1.93314	1.58043	1.26751	1.52012
ENSMUSG00000063354	21.3873	79.9496	70.4078	14.3002	64.8778	5.75627	16.0812	15.4257	5.22356	17.1218	18.415	1.76716	42.7798	12.3391	1.80417	0.00721632	0.251055	Slc39a4	15	76496583	76501584	-	3106	protein_coding	solute carrier family 39 (zinc transporter), member 4 [Source:MGI Symbol;Acc:MGI:1919277]	-	19	89	91	15	57	5	16	21	5	17	12	2	0.40316	1.52659	1.3311	0.271354	1.23969	0.108883	0.308344	0.294867	0.100347	0.327017	0.340515
ENSMUSG00000045392	961.302	583.004	435.6	1492.94	888.94	1298.61	2056.39	3294.49	1958.83	1569.16	1210.78	997.561	943.401	1847.87	-0.970404	0.00722382	0.251055	Olfr1033	2	85850977	85875515	+	4261	protein_coding	olfactory receptor 1033 [Source:MGI Symbol;Acc:MGI:3030867]	-	854	649	563	1566	781	1128	2046	4485	1875	1558	789	1129	13.2091	8.1146	6.003	20.6503	12.3816	17.9055	28.7416	45.9049	27.4301	21.8464	16.3201
ENSMUSG00000014030	93.4287	1921.49	1653.42	163.976	11.3821	54.1089	63.3199	52.8882	279.983	33.2363	16.8804	98.9608	649.634	90.8781	2.83742	0.00725011	0.251547	Pax5	4	44524757	44710487	-	8853	protein_coding	paired box 5 [Source:MGI Symbol;Acc:MGI:97489]	PAX	83	2139	2137	172	10	47	63	72	268	33	11	112	0.617893	12.8722	10.9669	1.09165	0.0763042	0.359085	0.425959	0.354691	1.88704	0.222714	0.109511
ENSMUSG00000004891	965.805	611.75	658.429	1265.09	1089.26	1477.06	1693.56	2096.43	1508.56	1704.12	1700.32	1098.29	1011.23	1633.55	-0.692369	0.00730794	0.253131	Nes	3	87878385	87887758	+	6416	protein_coding	nestin [Source:MGI Symbol;Acc:MGI:101784]	-	858	681	851	1327	957	1283	1685	2854	1444	1692	1108	1243	8.8135	5.65479	6.02611	11.6213	10.076	13.5255	15.72	19.3998	14.0294	15.7565	15.2206
ENSMUSG00000106219	0	20.6611	14.7005	1.9067	0	11.5125	0	1.46912	0	0	0	0	8.13015	0.244853	4.49646	0.00732166	0.253183	5830416I19Rik	5	64202321	64207571	+	2627	lncRNA	RIKEN cDNA 5830416I19 gene [Source:MGI Symbol;Acc:MGI:1922007]	-	0	23	19	2	0	10	0	2	0	0	0	0	0	0.466446	0.328598	0.0427776	0	0.257472	0	0.033203	0	0	0
ENSMUSG00000043505	64.1619	477.901	313.353	100.102	129.756	49.5039	99.5027	83.005	62.6827	79.5658	30.6916	69.8027	189.13	70.8751	1.41482	0.00736279	0.254182	Gimap5	6	48723131	48731144	+	4149	protein_coding	GTPase, IMAP family member 5 [Source:MGI Symbol;Acc:MGI:2442232]	-	57	532	405	105	114	43	99	113	60	79	20	79	0.905434	6.83128	4.43489	1.42198	1.85609	0.700995	1.42827	1.1878	0.901457	1.13765	0.424857
ENSMUSG00000043903	61.9106	53.8986	61.8969	86.7547	36.4226	100.159	118.599	157.93	139.991	123.881	119.697	56.5491	66.8404	119.441	-0.838397	0.00744425	0.255827	Zfp469	8	122985359	122999389	+	12777	protein_coding	zinc finger protein 469 [Source:MGI Symbol;Acc:MGI:2684868]	-	55	60	80	91	32	87	118	215	134	123	78	64	0.2837	0.250182	0.284467	0.400183	0.169184	0.460554	0.552803	0.733867	0.653752	0.575174	0.538049
ENSMUSG00000070305	90.0517	102.407	130.757	86.7547	262.926	78.2853	61.3097	55.0918	77.3087	70.5013	27.6225	84.8236	125.197	62.7763	0.989681	0.00744496	0.255827	Mpzl3	9	44966484	44988734	+	6987	protein_coding	myelin protein zero-like 3 [Source:MGI Symbol;Acc:MGI:2442647]	-	80	114	169	91	231	68	61	75	74	70	18	96	0.754614	0.869257	1.09892	0.731808	2.23337	0.658276	0.522585	0.468143	0.660204	0.598591	0.227059
ENSMUSG00000091491	3.37694	247.035	94.3928	20.0203	0	9.21003	8.04062	22.0367	8.35769	6.04297	3.06916	10.6029	62.3393	9.69169	2.67556	0.00744744	0.255827	Vmn2r97	17	19134562	19178349	+	14819	protein_coding	vomeronasal 2, receptor 97 [Source:MGI Symbol;Acc:MGI:3645271]	-	3	275	122	21	0	8	8	30	8	6	2	12	0.0133422	0.988662	0.374035	0.0796246	0	0.0365141	0.0323138	0.0882897	0.0336518	0.0241911	0.0118951
ENSMUSG00000037447	233.009	560.546	540.825	408.987	225.365	444.384	1961.91	869.716	520.266	689.906	520.223	473.598	402.186	839.27	-1.06092	0.00746017	0.255841	Arid5a	1	36346814	36363110	+	12540	protein_coding	AT rich interactive domain 5A (MRF1-like) [Source:MGI Symbol;Acc:MGI:2443039]	ARID	207	624	699	429	198	386	1952	1184	498	685	339	536	1.08792	2.65107	2.53251	1.92223	1.06661	2.08199	9.31751	4.11777	2.47554	3.26374	2.38264
ENSMUSG00000093629	5.62823	11.678	6.18969	10.4868	4.55283	9.21003	0	0	2.08942	0	0	5.30147	7.95761	1.23182	2.63847	0.00748126	0.256141	Prox2os	12	85133148	85135002	+	1133	lncRNA	prospero homeobox 2 opposite strand [Source:MGI Symbol;Acc:MGI:5011542]	-	5	13	8	11	4	8	0	0	2	0	0	6	0.290848	0.61129	0.320798	0.545518	0.238489	0.477584	0	0	0.110037	0	0
ENSMUSG00000015947	69.7901	67.3733	34.817	33.3672	39.8372	14.9663	13.066	19.8331	12.5365	21.1504	9.20748	35.3432	43.3585	18.5228	1.21164	0.00750709	0.256327	Fcgr1	3	96190225	96201285	-	2589	protein_coding	Fc receptor, IgG, high affinity I [Source:MGI Symbol;Acc:MGI:95498]	-	62	75	45	35	35	13	13	27	12	21	6	40	1.57828	1.54335	0.789682	0.759596	0.913219	0.339626	0.300558	0.45482	0.288926	0.48463	0.204256
ENSMUSG00000056043	66.4131	54.7969	49.5176	6.67344	22.7641	12.6638	4.02031	8.81469	3.13414	9.06446	13.8112	25.6238	35.4715	10.7448	1.72445	0.00752846	0.256327	Rgs9bp	7	35278418	35285007	-	6590	protein_coding	regulator of G-protein signalling 9 binding protein [Source:MGI Symbol;Acc:MGI:2384418]	-	59	61	64	7	20	11	4	12	3	9	9	29	0.590054	0.493149	0.441231	0.0596842	0.205014	0.112901	0.0363322	0.0794152	0.0283774	0.0815981	0.120369
ENSMUSG00000087153	15.7591	19.7628	17.0217	17.1603	64.8778	13.815	6.03047	15.4257	10.4471	4.02865	10.7421	7.95221	24.7328	9.10437	1.43046	0.00753586	0.256327	Gm6483	8	19732465	19747752	+	862	unprocessed_pseudogene	predicted gene 6483 [Source:MGI Symbol;Acc:MGI:3644574]	-	14	22	22	18	57	12	6	21	10	4	7	9	1.0704	1.35972	1.15954	1.17331	4.4669	0.941594	0.41664	1.06248	0.723153	0.277253	0.715727
ENSMUSG00000111531	7.87953	7.18649	7.73712	7.62679	11.3821	8.05878	0	4.40735	0	0	4.60374	0	8.31179	1.50185	2.50722	0.00753613	0.256327	Gm32688	10	93153265	93158587	+	585	lncRNA	predicted gene, 32688 [Source:MGI Symbol;Acc:MGI:5591847]	-	7	8	10	8	10	7	0	6	0	0	3	0	0.78862	0.728565	0.776633	0.768388	1.15474	0.809342	0	0.447304	0	0	0.451983
ENSMUSG00000059555	351.202	636.902	485.891	224.99	626.014	277.452	285.442	257.095	263.267	239.705	156.527	296.883	433.742	249.82	0.79458	0.00758139	0.257445	Tor4a	2	25082978	25086898	-	3301	protein_coding	torsin family 4, member A [Source:MGI Symbol;Acc:MGI:2442720]	-	312	709	628	236	550	241	284	350	252	238	102	336	6.22923	11.4429	8.64342	4.0171	11.2553	4.93812	5.1498	4.62413	4.75874	4.30779	2.7234
ENSMUSG00000030878	393.976	173.374	247.588	711.198	476.909	445.535	1108.6	1180.43	627.872	649.62	483.393	653.848	408.097	783.961	-0.942908	0.00760437	0.257803	Cdr2	7	120556259	120581535	-	5684	protein_coding	cerebellar degeneration-related 2 [Source:MGI Symbol;Acc:MGI:1100885]	-	350	193	320	746	419	387	1103	1607	601	645	315	740	4.05826	1.80899	2.55781	7.37448	4.97965	4.60518	11.6155	12.3302	6.5911	6.77999	4.88442
ENSMUSG00000036459	741.801	503.952	436.373	1088.72	857.07	847.323	1289.51	1876.06	1609.9	1418.08	685.958	930.409	745.874	1301.65	-0.804162	0.0076273	0.258009	Wtip	7	33808968	33832693	-	2383	protein_coding	WT1 interacting protein [Source:MGI Symbol;Acc:MGI:2141920]	-	659	561	564	1142	753	736	1283	2554	1541	1408	447	1053	18.2258	12.5422	10.7529	26.927	21.3457	20.8902	32.227	46.7417	40.3103	35.3022	16.5326
ENSMUSG00000028018	106.936	113.187	124.568	95.3349	137.723	95.5541	85.4316	106.511	48.0567	44.3151	56.7795	70.6863	112.217	68.63	0.700997	0.00763533	0.258009	Gstcd	3	132687513	132797794	-	5401	protein_coding	glutathione S-transferase, C-terminal domain containing [Source:MGI Symbol;Acc:MGI:1914803]	-	95	126	161	100	121	83	85	145	46	44	37	80	1.15924	1.24288	1.35433	1.04033	1.51339	1.03943	0.942024	1.17085	0.53091	0.486745	0.603787
ENSMUSG00000043592	9.00517	73.6615	40.233	1.9067	0	3.45376	0	2.93823	0	4.02865	0	5.30147	21.3767	2.04473	3.35178	0.00766008	0.258425	Unc5cl	17	48761929	48846742	+	3224	protein_coding	unc-5 family C-terminal like [Source:MGI Symbol;Acc:MGI:1923839]	-	8	82	52	2	0	3	0	4	0	4	0	6	0.163539	1.35504	0.732791	0.0348563	0	0.0629384	0	0.0541094	0	0.074129	0
ENSMUSG00000086390	75.4183	0	17.7954	6.67344	504.226	2.30251	12.0609	7.34558	16.7154	4.02865	0	6.18505	101.069	7.7226	3.70475	0.00770199	0.259417	1810019D21Rik	8	106862013	106865358	+	3346	lncRNA	RIKEN cDNA 1810019D21 gene [Source:MGI Symbol;Acc:MGI:1917021]	-	67	0	23	7	443	2	12	10	16	4	0	7	1.3197	0	0.312301	0.117549	8.94369	0.0404291	0.214671	0.130341	0.298079	0.0714261	0
ENSMUSG00000093327	5.62823	32.3392	20.1165	5.72009	0	0	0	0.734558	3.13414	0	0	0.883579	10.634	0.792045	3.72614	0.00774806	0.260546	Mir5107	18	60945148	60945235	+	88	miRNA	microRNA 5107 [Source:MGI Symbol;Acc:MGI:4950427]	-	5	36	26	6	0	0	0	1	3	0	0	1	3.74466	21.7948	13.4234	3.83103	0	0	0	0.495593	2.12508	0	0
ENSMUSG00000037280	177.852	614.444	271.573	221.177	1025.52	80.5878	195.99	146.177	133.723	182.296	15.3458	121.934	398.526	132.578	1.58606	0.00779725	0.261371	Galnt6	15	100589694	100627257	-	3871	protein_coding	polypeptide N-acetylgalactosaminyltransferase 6 [Source:MGI Symbol;Acc:MGI:1891640]	-	158	684	351	232	901	70	195	199	128	181	10	138	2.69004	9.41384	4.1196	3.36753	15.7232	1.22311	3.01529	2.24201	2.06122	2.79369	0.227684
ENSMUSG00000000402	39.3976	6.28817	2.32114	49.5741	341.462	12.6638	16.0812	14.6912	12.5365	19.1361	19.9495	9.71937	75.2845	15.3523	2.29488	0.00780582	0.261371	Egfl6	X	165306003	165368716	-	2704	protein_coding	EGF-like-domain, multiple 6 [Source:MGI Symbol;Acc:MGI:1858599]	-	35	7	3	52	300	11	16	20	12	19	13	11	0.853074	0.137919	0.0504064	1.08055	7.49468	0.275154	0.354185	0.322575	0.276638	0.419827	0.423734
ENSMUSG00000101414	1.12565	2.69493	1.54742	0	0	2.30251	30.1523	5.87646	19.8495	1.00716	7.6729	0	1.27842	10.7597	-3.05875	0.00781445	0.261371	Gm29101	1	91750237	91751707	+	1471	lncRNA	predicted gene 29101 [Source:MGI Symbol;Acc:MGI:5579807]	-	1	3	2	0	0	2	30	8	19	1	5	0	0.0448036	0.108653	0.0617716	0	0	0.0919617	1.22075	0.237184	0.805153	0.0406172	0.299581
ENSMUSG00000031662	92.303	452.749	327.28	52.4342	59.1868	21.8738	49.2488	55.8264	58.5039	89.6374	21.4841	38.8775	167.638	52.263	1.68081	0.00782426	0.261371	Snx20	8	89353191	89362756	-	6439	protein_coding	sorting nexin 20 [Source:MGI Symbol;Acc:MGI:1918857]	-	82	504	423	55	52	19	49	76	56	89	14	44	0.839307	4.1701	2.98465	0.479944	0.545536	0.199584	0.455507	0.514758	0.542134	0.825838	0.191631
ENSMUSG00000024965	155.339	1219.01	851.083	125.842	157.073	100.159	119.604	133.69	155.662	123.881	87.4711	246.519	434.751	144.471	1.58924	0.00783975	0.261371	Fermt3	19	6976326	6996837	-	5784	protein_coding	fermitin family member 3 [Source:MGI Symbol;Acc:MGI:2147790]	-	138	1357	1100	132	138	87	119	182	149	123	57	279	1.57245	12.4993	8.64044	1.28231	1.61172	1.01737	1.2315	1.37231	1.60581	1.27057	0.868566
ENSMUSG00000117872	7.87953	36.8307	25.5325	7.62679	0	4.60502	0	0.734558	0	0	4.60374	4.41789	13.7458	1.62603	3.13723	0.00784819	0.261371	A530088E08Rik	17	32615752	32631900	+	2860	lncRNA	RIKEN cDNA A530088E08 gene [Source:MGI Symbol;Acc:MGI:3603459]	-	7	41	33	8	0	4	0	1	0	0	3	5	0.161309	0.763751	0.524227	0.15717	0	0.0945984	0	0.015249	0	0	0.092451
ENSMUSG00000095682	0	12.5763	27.8536	0.953349	0	1.15125	0	0	0	0	0	0	7.0891	0	5.26358	0.00788121	0.261822	Igkv3-1	6	70680562	70681161	+	359	IG_V_gene	immunoglobulin kappa variable 3-1 [Source:MGI Symbol;Acc:MGI:1330851]	-	0	14	36	1	0	1	0	0	0	0	0	0	0	2.07763	4.55596	0.156514	0	0.188406	0	0	0	0	0
ENSMUSG00000028108	3203.59	1824.47	1604.68	2278.5	2068.12	3344.39	4485.66	5731.75	4919.55	4253.25	2212.87	2689.61	2387.29	4048.78	-0.762422	0.00789901	0.261822	Ecm1	3	95641459	95646881	-	2522	protein_coding	extracellular matrix protein 1 [Source:MGI Symbol;Acc:MGI:103060]	-	2846	2031	2074	2390	1817	2905	4463	7803	4709	4223	1442	3044	74.373	42.9041	37.3624	53.2475	48.6686	77.9096	105.925	134.935	116.391	100.046	50.3937
ENSMUSG00000052920	307.302	194.035	195.749	470.954	253.82	574.476	569.879	871.92	371.917	505.595	1760.16	365.802	332.723	740.88	-1.15455	0.00790924	0.261822	Prkg1	19	30541889	31742433	-	11036	protein_coding	protein kinase, cGMP-dependent, type I [Source:MGI Symbol;Acc:MGI:108174]	-	273	216	253	494	223	499	567	1187	356	502	1147	414	1.63033	1.04274	1.04155	2.51514	1.365	3.05829	3.07531	4.6908	2.01083	2.71779	9.16027
ENSMUSG00000017969	2798.36	1115.7	1658.84	3445.4	2259.34	3655.23	4210.27	6536.83	5016.71	4362.02	3311.63	3059.83	2488.81	4416.21	-0.827568	0.00791364	0.261822	Ptgis	2	167033725	167082524	-	2567	protein_coding	prostaglandin I2 (prostacyclin) synthase [Source:MGI Symbol;Acc:MGI:1097156]	-	2486	1242	2144	3614	1985	3175	4189	8899	4802	4331	2158	3463	63.8265	25.7768	37.9464	79.1059	52.2364	83.658	97.6792	151.19	116.609	100.806	74.0938
ENSMUSG00000032528	33.7694	241.646	142.363	64.8277	48.9429	72.529	67.3402	39.6661	54.325	29.2077	35.2954	20.3223	100.68	41.0261	1.2983	0.00792482	0.261822	Vipr1	9	121471782	121502020	+	5800	protein_coding	vasoactive intestinal peptide receptor 1 [Source:MGI Symbol;Acc:MGI:109272]	-	30	269	184	68	43	63	67	54	52	29	23	23	0.340894	2.47092	1.44132	0.658761	0.500817	0.734687	0.691456	0.406044	0.558872	0.29874	0.349507
ENSMUSG00000047428	18.0103	2.69493	1.54742	13.3469	112.683	8.05878	0	1.46912	13.5813	0	0	1.76716	26.0568	2.80292	3.20756	0.00795506	0.262403	Dlk2	17	46608347	46614197	+	2113	protein_coding	delta like non-canonical Notch ligand 2 [Source:MGI Symbol;Acc:MGI:2146838]	-	16	3	2	14	99	7	0	2	13	0	0	2	0.499052	0.0756407	0.0430033	0.372285	3.16501	0.224072	0	0.0412799	0.383514	0	0
ENSMUSG00000032068	92.303	3.59324	9.28454	3.8134	763.737	3.45376	0	0	0	8.0573	27.6225	2.65074	146.031	6.38841	4.53256	0.00799559	0.263321	Plet1	9	50405825	50416782	+	1947	protein_coding	placenta expressed transcript 1 [Source:MGI Symbol;Acc:MGI:1923759]	-	82	4	12	4	671	3	0	0	0	8	18	3	2.77571	0.109453	0.280019	0.115436	23.2807	0.104219	0	0	0	0.245498	0.814822
ENSMUSG00000035298	14.6334	5.38986	7.73712	10.4868	19.3495	19.5713	2.01016	4.40735	2.08942	0	4.60374	8.83579	12.8613	3.65774	1.79048	0.00801732	0.263619	Klhl35	7	99115211	99123229	+	2572	protein_coding	kelch-like 35 [Source:MGI Symbol;Acc:MGI:1919434]	-	13	6	10	11	17	17	2	6	2	0	3	10	0.333118	0.124284	0.176645	0.240308	0.446495	0.447062	0.0465454	0.101739	0.0484726	0	0.102803
ENSMUSG00000030156	4.50259	216.493	153.195	3.8134	0	5.75627	2.01016	0.734558	19.8495	0	13.8112	2.65074	63.96	6.50937	3.31384	0.00804665	0.26376	Cd69	6	129244288	129252399	-	6509	protein_coding	CD69 antigen [Source:MGI Symbol;Acc:MGI:88343]	-	4	241	198	4	0	5	2	1	19	0	9	3	0.0405015	1.97259	1.38205	0.0345297	0	0.0519572	0.0183922	0.00670029	0.18196	0	0.121867
ENSMUSG00000064325	145.208	117.679	96.714	360.366	142.276	495.039	401.026	791.853	524.445	678.827	267.017	370.22	226.214	505.565	-1.16174	0.00804703	0.26376	Hhip	8	80692480	80784635	-	9076	protein_coding	Hedgehog-interacting protein [Source:MGI Symbol;Acc:MGI:1341847]	-	129	131	125	378	125	430	399	1078	502	674	174	419	0.936744	0.768972	0.62573	2.34015	0.930367	3.20453	2.63145	5.18003	3.44784	4.43699	1.68971
ENSMUSG00000035279	214.998	101.509	93.6191	163.023	194.633	214.133	133.675	300.434	414.751	327.328	422.01	212.943	163.653	301.857	-0.884178	0.00809739	0.264992	Ssc5d	7	4928784	4947825	+	4590	protein_coding	scavenger receptor cysteine rich family, 5 domains [Source:MGI Symbol;Acc:MGI:3606211]	-	191	113	121	171	171	186	133	409	397	325	275	241	2.7425	1.31159	1.19769	2.09329	2.51665	2.74088	1.73443	3.88614	5.39157	4.23052	5.28052
ENSMUSG00000000157	6.75388	3.59324	0.773712	0.953349	52.3575	0	0	0.734558	0	0	0	2.65074	10.7386	0.564216	4.12412	0.00815745	0.266319	Itgb2l	16	96223488	96244819	-	4324	protein_coding	integrin beta 2-like [Source:MGI Symbol;Acc:MGI:1277979]	-	6	4	1	1	46	0	0	1	0	0	0	3	0.0914516	0.0492843	0.0105072	0.0129945	0.718639	0	0	0.0100861	0	0	0
ENSMUSG00000096515	0	67.3733	20.1165	0.953349	0	0	0	1.46912	0	0	0	0	14.7405	0.244853	5.35279	0.0081843	0.266319	Igkv14-100	6	68495996	68496461	+	353	IG_V_gene	immunoglobulin kappa chain variable 14-100 [Source:MGI Symbol;Acc:MGI:4439559]	-	0	75	26	1	0	0	0	2	0	0	0	0	0	11.3193	3.34634	0.159174	0	0	0	0.247095	0	0	0
ENSMUSG00000023169	342.197	1078.87	822.456	548.176	638.534	298.175	318.61	451.018	336.397	412.936	158.062	270.375	621.401	324.566	0.93616	0.00818902	0.266319	Slc38a1	15	96469299	96540794	-	17236	protein_coding	solute carrier family 38, member 1 [Source:MGI Symbol;Acc:MGI:2145895]	-	304	1201	1063	575	561	259	317	614	322	410	103	306	1.16242	3.71228	2.802	1.87447	2.1987	1.01637	1.10088	1.5536	1.16455	1.42125	0.526692
ENSMUSG00000067006	39.3976	0	0	3.8134	231.056	0	0	0	0	0	0	0	45.7112	0	7.94425	0.0081893	0.266319	Serpinb5	1	106788903	106811078	+	2750	protein_coding	serine (or cysteine) peptidase inhibitor, clade B, member 5 [Source:MGI Symbol;Acc:MGI:109579]	-	35	0	0	4	203	0	0	0	0	0	0	0	0.838805	0	0	0.0817286	4.98657	0	0	0	0	0	0
ENSMUSG00000000290	306.176	1573.84	1059.21	200.203	195.772	130.092	195.99	239.466	287.296	182.296	138.112	212.059	577.549	209.203	1.46507	0.00821018	0.26658	Itgb2	10	77366086	77401542	+	3052	protein_coding	integrin beta 2 [Source:MGI Symbol;Acc:MGI:96611]	-	272	1752	1369	210	172	113	195	326	275	181	90	240	5.87367	30.5832	20.3794	3.86617	3.807	2.50428	3.82444	4.65844	5.61676	3.54338	2.59905
ENSMUSG00000030167	3.37694	44.0172	37.9119	0.953349	0	0	0	2.93823	1.04471	0	0	0	14.3766	0.663824	4.33724	0.00823575	0.266993	Klrc1	6	129642978	129655936	-	1984	protein_coding	killer cell lectin-like receptor subfamily C, member 1 [Source:MGI Symbol;Acc:MGI:1336161]	-	3	49	49	1	0	0	0	4	1	0	0	0	0.0996564	1.3158	1.12209	0.0283208	0	0	0	0.0879278	0.0314192	0	0
ENSMUSG00000003746	1022.09	2748.83	2188.83	1143.07	1595.77	786.306	879.443	1001.94	1076.05	796.665	489.531	971.937	1580.81	869.261	0.862575	0.00827402	0.267093	Man1a	10	53780881	53952705	-	9647	protein_coding	mannosidase 1, alpha [Source:MGI Symbol;Acc:MGI:104677]	-	908	3060	2829	1199	1402	683	875	1364	1030	791	319	1100	6.20325	16.8991	13.3233	6.98351	9.81735	4.78871	5.42917	6.16638	6.65553	4.899	2.91444
ENSMUSG00000071076	1136.9	1032.16	1046.83	1002.92	854.794	1160.46	2234.29	2064.11	946.509	1367.73	1410.28	1346.57	1039.01	1561.58	-0.588109	0.00827527	0.267093	Jund	8	71151599	71153265	+	1667	protein_coding	jun D proto-oncogene [Source:MGI Symbol;Acc:MGI:96648]	TF_bZIP	1010	1149	1353	1052	751	1008	2223	2810	906	1358	919	1524	39.9311	36.7213	36.8751	35.459	30.4329	40.8992	79.8218	73.5154	33.879	48.6729	48.5888
ENSMUSG00000089635	10.1308	2.69493	3.86856	16.2069	28.4552	6.90752	0	5.87646	1.04471	0	3.06916	2.65074	11.3773	2.10685	2.39474	0.00828486	0.267093	Gm16559	3	137987169	138012783	-	1564	lncRNA	predicted gene 16559 [Source:MGI Symbol;Acc:MGI:4414979]	-	9	3	5	17	25	6	0	8	1	0	2	3	0.379255	0.102192	0.145246	0.610743	1.0798	0.25948	0	0.22308	0.0398566	0	0.112707
ENSMUSG00000046550	10.1308	23.3561	4.64227	10.4868	10.2439	4.60502	0	6.61102	0	3.02149	0	1.76716	10.5775	1.89994	2.37721	0.00829451	0.267093	Spin2c	X	152615221	152617239	+	1377	protein_coding	spindlin family, member 2C [Source:MGI Symbol;Acc:MGI:3605548]	-	9	26	6	11	9	4	0	9	0	3	0	2	0.430759	1.00594	0.197965	0.448854	0.441517	0.196479	0	0.285047	0	0.13017	0
ENSMUSG00000048922	33.7694	7.18649	58.8021	16.2069	154.796	10.3613	0	11.7529	12.5365	7.05013	9.20748	22.9731	46.8537	10.5867	2.13926	0.00830321	0.267093	Cdca2	14	67913780	67953290	-	5715	protein_coding	cell division cycle associated 2 [Source:MGI Symbol;Acc:MGI:1919787]	-	30	8	76	17	136	9	0	16	12	7	6	26	0.345964	0.0745775	0.604184	0.16714	1.60754	0.106516	0	0.122099	0.130889	0.0731821	0.0925319
ENSMUSG00000073985	42.7746	38.6274	30.9485	34.3206	38.699	18.4201	5.02539	9.54925	12.5365	23.1647	24.5533	22.0895	33.965	16.1531	1.09042	0.00846327	0.27182	Gm10602	7	101485710	101491978	+	4764	lncRNA	predicted gene 10602 [Source:MGI Symbol;Acc:MGI:3708759]	-	38	43	40	36	34	16	5	13	12	23	16	25	0.525699	0.480873	0.381469	0.424597	0.48211	0.227163	0.0628226	0.119009	0.157017	0.288456	0.296009
ENSMUSG00000095007	2.25129	24.2544	31.7222	0	0	0	0	0	0	0	0	0	9.70464	0	5.7131	0.00848076	0.271961	Igkv12-41	6	69835404	69835868	-	347	IG_V_gene	immunoglobulin kappa chain variable 12-41 [Source:MGI Symbol;Acc:MGI:4439772]	-	2	27	41	0	0	0	0	0	0	0	0	0	0.379862	4.14542	5.36817	0	0	0	0	0	0	0	0
ENSMUSG00000012017	996.197	740.208	645.276	854.201	762.599	1102.9	1416.15	1643.21	1421.85	1393.91	1006.68	784.618	850.23	1277.74	-0.588496	0.00852167	0.272851	Scarf2	16	17615146	17626157	+	3839	protein_coding	scavenger receptor class F, member 2 [Source:MGI Symbol;Acc:MGI:1858430]	-	885	824	834	896	670	958	1409	2237	1361	1384	656	888	15.1932	11.4352	9.87005	13.114	11.7895	16.8786	21.969	25.413	22.0992	21.5398	15.0606
ENSMUSG00000028989	75.4183	96.1192	58.8021	48.6208	40.9755	55.2602	112.569	122.671	113.874	79.5658	441.959	44.1789	62.5327	152.47	-1.27977	0.0085741	0.274107	Angptl7	4	148579640	148584917	-	2157	protein_coding	angiopoietin-like 7 [Source:MGI Symbol;Acc:MGI:3605801]	-	67	107	76	51	36	48	112	167	109	79	288	50	2.04715	2.64282	1.60079	1.32852	1.12743	1.50515	3.10803	3.37656	3.15002	2.18827	11.7679
ENSMUSG00000120914	1.12565	10.7797	2.32114	5.72009	22.7641	1.15125	0	2.93823	0	0	0	0	7.31033	0.489705	3.66317	0.0086554	0.275726	ENSMUSG00000120914	14	105414797	105415321	+	525	lncRNA	novel transcript	-	1	12	3	6	20	1	0	4	0	0	0	0	0.125535	1.21774	0.259617	0.642153	2.57341	0.128834	0	0.332283	0	0	0
ENSMUSG00000107215	25.8899	207.51	92.8454	64.8277	18.2113	44.8989	21.1066	49.9499	26.1178	34.2435	12.2766	16.788	75.6972	26.7471	1.49539	0.00867466	0.275726	Gm43197	6	3336772	3339354	-	2583	TEC	predicted gene 43197 [Source:MGI Symbol;Acc:MGI:5663334]	-	23	231	120	68	16	39	21	68	25	34	8	19	0.586852	4.76455	2.11071	1.47921	0.418441	1.02125	0.486645	1.14813	0.603327	0.786462	0.272974
ENSMUSG00000032334	2038.55	1092.35	1353.22	1920.04	1500.16	2727.32	2456.41	3790.32	3202.04	2776.75	2096.24	2458.12	1771.94	2796.64	-0.658816	0.00868745	0.275726	Loxl1	9	58195021	58220469	-	3297	protein_coding	lysyl oxidase-like 1 [Source:MGI Symbol;Acc:MGI:106096]	-	1811	1216	1749	2014	1318	2369	2444	5160	3065	2757	1366	2782	36.2014	19.6494	24.1014	34.3232	27.0044	48.6	44.371	68.2557	57.9494	49.9621	36.5164
ENSMUSG00000094335	21.3873	129.357	116.83	3.8134	0	4.60502	0	6.61102	5.22356	7.05013	0	14.1373	45.9988	5.50366	3.04938	0.00869316	0.275726	Igkv1-117	6	68098030	68098811	+	404	IG_V_gene	immunoglobulin kappa variable 1-117 [Source:MGI Symbol;Acc:MGI:4439721]	-	19	144	151	4	0	4	0	9	5	7	0	16	3.09954	18.9896	16.9812	0.556321	0	0.669682	0	0.971559	0.771482	1.03524	0
ENSMUSG00000094497	4.50259	14.373	6.96341	8.58014	11.3821	4.60502	0	5.87646	1.04471	0	0	1.76716	8.40103	1.44806	2.40085	0.00870312	0.275726	Gm8210	1	43228316	43228798	+	483	processed_pseudogene	predicted pseudogene 8210 [Source:MGI Symbol;Acc:MGI:3643593]	-	4	16	9	9	10	4	0	8	1	0	0	2	0.545806	1.76485	0.846578	1.04699	1.39859	0.560148	0	0.722355	0.12906	0	0
ENSMUSG00000032021	10.1308	33.2375	42.5541	2.86005	0	3.45376	0	4.40735	2.08942	0	0	3.53432	15.3727	1.67185	3.14496	0.0087062	0.275726	Crtam	9	40880987	40915924	-	5131	protein_coding	cytotoxic and regulatory T cell molecule [Source:MGI Symbol;Acc:MGI:1859822]	-	9	37	55	3	0	3	0	6	2	0	0	4	0.115602	0.384179	0.487004	0.0328523	0	0.0395466	0	0.0509985	0.0242977	0	0
ENSMUSG00000030200	29.2668	28.7459	24.7588	0	245.853	3.45376	19.0965	0.734558	11.4918	3.02149	0	0	55.3463	5.72406	3.27043	0.00872769	0.275726	Bcl2l14	6	134373281	134415699	+	4093	protein_coding	BCL2-like 14 (apoptosis facilitator) [Source:MGI Symbol;Acc:MGI:1914063]	-	26	32	32	0	216	3	19	1	11	3	0	0	0.418656	0.416526	0.355206	0	3.56493	0.0495757	0.277862	0.0106553	0.167528	0.0437928	0
ENSMUSG00000036098	117.067	102.407	119.925	179.23	46.6665	166.932	195.99	319.533	170.288	248.769	196.426	167.88	122.038	216.481	-0.827666	0.00873106	0.275726	Myrf	19	10185636	10218112	-	8562	protein_coding	myelin regulatory factor [Source:MGI Symbol;Acc:MGI:2684944]	NDT80/PhoG	104	114	155	188	41	145	195	435	163	247	128	190	0.800541	0.709355	0.822485	1.23376	0.32348	1.14547	1.36325	2.21576	1.18672	1.72363	1.31762
ENSMUSG00000028039	4.50259	4.49155	3.86856	12.3935	0	8.05878	16.0812	21.3022	24.0284	21.1504	21.4841	3.53432	5.5525	17.9301	-1.68347	0.00881448	0.277937	Efna3	3	89221206	89230272	-	2434	protein_coding	ephrin A3 [Source:MGI Symbol;Acc:MGI:106644]	-	4	5	5	13	0	7	16	29	23	21	14	4	0.108309	0.109442	0.0933299	0.300102	0	0.194521	0.393475	0.519619	0.58904	0.515492	0.506948
ENSMUSG00000000903	10.1308	94.3226	54.1598	8.58014	9.10566	2.30251	2.01016	0	2.08942	11.0788	6.13832	11.4865	29.7669	5.4672	2.45556	0.00885426	0.278304	Vpreb3	10	75778891	75785491	+	859	protein_coding	pre-B lymphocyte gene 3 [Source:MGI Symbol;Acc:MGI:98938]	-	9	105	70	9	8	2	2	0	2	11	4	13	0.690518	6.51224	3.70234	0.588703	0.629123	0.15748	0.139365	0	0.145136	0.765108	0.410415
ENSMUSG00000036131	4.50259	3.59324	4.64227	10.4868	0	8.05878	11.0559	10.2838	15.6707	8.0573	27.6225	22.0895	5.21395	15.7966	-1.58061	0.00886575	0.278304	Frmd7	X	49984057	50031587	-	2142	protein_coding	FERM domain containing 7 [Source:MGI Symbol;Acc:MGI:2686379]	-	4	4	6	11	0	7	11	14	15	8	18	25	0.123074	0.0994889	0.127263	0.288549	0	0.221039	0.307391	0.285047	0.436525	0.223148	0.740644
ENSMUSG00000026068	25.8899	142.831	103.677	11.4402	23.9023	6.90752	14.0711	12.4875	10.4471	0	24.5533	13.2537	52.4415	12.4688	2.08545	0.00886743	0.278304	Il18rap	1	40554522	40590865	+	6752	protein_coding	interleukin 18 receptor accessory protein [Source:MGI Symbol;Acc:MGI:1338888]	-	23	159	134	12	21	6	14	17	10	0	16	15	0.224502	1.25458	0.901662	0.0998609	0.2101	0.0601047	0.124112	0.109806	0.0923219	0	0.208855
ENSMUSG00000025357	552.692	2466.76	1408.93	656.857	968.614	538.787	516.61	496.561	702.046	474.373	573.933	602.601	1098.77	561.021	0.970224	0.00887976	0.278304	Dgka	10	128556003	128580724	-	4762	protein_coding	diacylglycerol kinase, alpha [Source:MGI Symbol;Acc:MGI:102952]	-	491	2746	1821	689	851	468	514	676	672	471	374	682	6.79544	30.7217	17.3737	8.12974	12.072	6.64731	6.46087	6.19106	8.79665	5.90955	6.92211
ENSMUSG00000108842	13.5078	34.1358	7.73712	7.62679	20.4877	10.3613	6.03047	7.34558	3.13414	0	3.06916	7.95221	15.6427	4.58859	1.73831	0.00889769	0.278445	Gm45001	7	51500052	51502566	+	2515	TEC	predicted gene 45001 [Source:MGI Symbol;Acc:MGI:5753577]	-	12	38	10	8	18	9	6	10	3	0	2	9	0.314462	0.80497	0.180648	0.17873	0.483474	0.242044	0.142801	0.173408	0.0743568	0	0.0700888
ENSMUSG00000062007	10.1308	76.3564	52.6124	12.3935	0	6.90752	0	3.67279	6.26827	0	0	8.83579	26.4001	3.12947	3.05415	0.00893539	0.279204	Hsh2d	8	72943482	72955371	+	1824	protein_coding	hematopoietic SH2 domain containing [Source:MGI Symbol;Acc:MGI:2676364]	-	9	85	68	13	0	6	0	5	6	0	0	10	0.325195	2.48272	1.69377	0.400466	0	0.222493	0	0.119551	0.205052	0	0
ENSMUSG00000061947	2.25129	154.509	112.962	0	0	0	0	0	0	0	0	0.883579	44.9538	0.147263	7.44007	0.00898307	0.279869	Serpina10	12	103581045	103597703	-	3498	protein_coding	serine (or cysteine) peptidase inhibitor, clade A (alpha-1 antiproteinase, antitrypsin), member 10 [Source:MGI Symbol;Acc:MGI:2667725]	-	2	172	146	0	0	0	0	0	0	0	0	1	0.0376822	2.61965	1.89629	0	0	0	0	0	0	0	0
ENSMUSG00000028763	6588.41	5073.66	6074.41	8806.08	9010.05	10529.4	12207.7	15438.2	11707	12351.8	9139.96	8817.23	7680.33	11610.3	-0.596273	0.00898365	0.279869	Hspg2	4	137196080	137297941	+	14739	protein_coding	perlecan (heparan sulfate proteoglycan 2) [Source:MGI Symbol;Acc:MGI:96257]	-	5853	5648	7851	9237	7916	9146	12146	21017	11206	12264	5956	9979	26.1719	20.4155	24.2007	35.2135	36.2808	41.9713	49.3268	62.1886	47.3936	49.715	35.6158
ENSMUSG00000059456	760.937	2133.49	2193.47	878.988	984.549	391.426	478.417	442.938	878.603	543.868	224.049	774.015	1223.81	556.982	1.13553	0.0090032	0.280057	Ptk2b	14	66390706	66518501	-	7398	protein_coding	PTK2 protein tyrosine kinase 2 beta [Source:MGI Symbol;Acc:MGI:104908]	-	676	2375	2835	922	865	340	476	603	841	540	146	876	6.02224	17.1034	17.4105	7.00266	7.89843	3.10852	3.85132	3.55476	7.08629	4.36117	1.73938
ENSMUSG00000043760	50.6541	0.898311	0.773712	6.67344	458.697	2.30251	0	0.734558	16.7154	0	0	4.41789	86.6666	3.64464	4.5685	0.00902593	0.280344	Pkhd1	1	20128003	20688288	-	14310	protein_coding	polycystic kidney and hepatic disease 1 [Source:MGI Symbol;Acc:MGI:2155808]	-	45	1	1	7	403	2	0	1	16	0	0	5	0.207252	0.00372301	0.00317491	0.0274856	1.90241	0.00945323	0	0.00304767	0.0696976	0	0
ENSMUSG00000045664	181.229	130.255	141.589	237.384	184.39	259.032	317.605	255.626	234.015	258.841	514.085	259.772	188.98	306.657	-0.696775	0.00904599	0.280548	Cdc42ep2	19	5965664	5974844	-	3411	protein_coding	CDC42 effector protein (Rho GTPase binding) 2 [Source:MGI Symbol;Acc:MGI:1929744]	-	161	145	183	249	162	225	316	348	224	257	335	294	3.11078	2.26475	2.43748	4.1017	3.20828	4.4616	5.54527	4.44944	4.09358	4.50168	8.65604
ENSMUSG00000027204	1635.56	602.766	720.326	1484.36	1493.33	2099.89	2402.14	3351.05	3447.55	2033.46	1815.41	1654.06	1339.37	2450.61	-0.872013	0.00908089	0.281209	Fbn1	2	125142514	125349913	-	12128	protein_coding	fibrillin 1 [Source:MGI Symbol;Acc:MGI:95489]	-	1453	671	931	1557	1312	1824	2390	4562	3300	2019	1183	1872	7.89591	2.94759	3.48764	7.2135	7.30775	10.1724	11.7958	16.4049	16.9614	9.9465	8.5971
ENSMUSG00000035000	169.973	565.936	389.951	119.169	51.2193	103.613	52.264	88.8815	112.829	63.4512	133.509	105.146	233.31	92.68	1.33488	0.00917958	0.283842	Dpp4	2	62160417	62242575	-	6319	protein_coding	dipeptidylpeptidase 4 [Source:MGI Symbol;Acc:MGI:94919]	-	151	630	504	125	45	90	52	121	108	63	87	119	1.5749	5.31161	3.62371	1.1115	0.481064	0.96335	0.492575	0.835112	1.0654	0.595683	1.21347
ENSMUSG00000000486	180.103	1302.55	895.185	122.982	63.7396	90.9491	125.635	104.307	113.874	81.5801	188.753	202.34	442.585	136.081	1.70268	0.00921657	0.284255	Septin1	7	126813619	126832302	-	2763	protein_coding	septin 1 [Source:MGI Symbol;Acc:MGI:1858916]	-	160	1450	1157	129	56	79	125	142	109	81	123	229	3.81649	27.959	19.025	2.62335	1.36913	1.93391	2.70799	2.24138	2.45914	1.75157	3.92356
ENSMUSG00000024677	139.58	1223.5	595.758	99.1483	46.6665	74.8315	125.635	116.06	119.097	114.816	52.1757	125.468	363.247	108.875	1.73792	0.00922274	0.284255	Ms4a6b	19	11493876	11508620	+	4485	protein_coding	membrane-spanning 4-domains, subfamily A, member 6B [Source:MGI Symbol;Acc:MGI:1917024]	-	124	1362	770	104	41	65	125	158	114	114	34	142	1.82215	16.1789	7.80009	1.30292	0.617533	0.980259	1.66826	1.53639	1.58445	1.51868	0.668148
ENSMUSG00000107481	11.2565	55.6953	24.7588	32.4139	4.55283	17.2688	13.066	5.87646	1.04471	10.0716	4.60374	10.6029	24.3243	7.54425	1.68544	0.00923405	0.284255	4833403J16Rik	6	48732272	48733302	+	1031	lncRNA	RIKEN cDNA 4833403J16 gene [Source:MGI Symbol;Acc:MGI:1921153]	-	10	62	32	34	4	15	13	8	1	10	3	12	0.639244	3.20381	1.41014	1.85296	0.262084	0.984062	0.754748	0.338407	0.0604615	0.579515	0.25646
ENSMUSG00000084920	3.37694	5.38986	3.09485	0	21.6259	0	0	0	0	0	0	0	5.58126	0	4.90722	0.0092903	0.284733	Gm15230	X	165640665	165647445	-	510	lncRNA	predicted gene 15230 [Source:MGI Symbol;Acc:MGI:3705131]	-	3	6	4	0	19	0	0	0	0	0	0	0	0.387683	0.62678	0.356337	0	2.51665	0	0	0	0	0	0
ENSMUSG00000000693	359.081	259.612	239.851	448.074	391.543	461.653	669.382	720.601	563.1	645.591	451.167	343.712	359.969	565.592	-0.65359	0.00929712	0.284733	Loxl3	6	83011154	83029543	+	4603	protein_coding	lysyl oxidase-like 3 [Source:MGI Symbol;Acc:MGI:1337004]	-	319	289	310	470	344	401	666	981	539	641	294	389	4.56746	3.34496	3.05979	5.73725	5.04843	5.89241	8.66065	9.29471	7.29937	8.32032	5.62941
ENSMUSG00000026616	45.0259	1262.13	1073.91	48.6208	36.4226	37.9914	6.03047	14.6912	156.707	0	13.8112	61.8505	417.35	42.1817	3.30647	0.00929982	0.284733	Cr2	1	194819119	194859024	-	8145	protein_coding	complement receptor 2 [Source:MGI Symbol;Acc:MGI:88489]	-	40	1405	1388	51	32	33	6	20	150	0	9	70	0.323664	9.19008	7.7423	0.351824	0.265398	0.274039	0.0440938	0.107089	1.14799	0	0.0973885
ENSMUSG00000076709	0	5.38986	17.7954	0.953349	10.2439	0	0	0	0	0	0	0	5.73041	0	4.95465	0.00930445	0.284733	Ighv1-47	12	114954728	114955200	-	397	IG_V_gene	immunoglobulin heavy variable 1-47 [Source:MGI Symbol;Acc:MGI:4439890]	-	0	6	23	1	9	0	0	0	0	0	0	0	0	0.805183	2.63214	0.141532	1.53141	0	0	0	0	0	0
ENSMUSG00000072845	22.5129	12.5763	1.54742	6.67344	69.4306	1.15125	3.01523	2.93823	0	7.05013	0	4.41789	18.982	2.90358	2.67569	0.00934112	0.285327	Tmprss11a	5	86558269	86616849	-	5715	protein_coding	transmembrane protease, serine 11a [Source:MGI Symbol;Acc:MGI:2684853]	-	20	14	2	7	61	1	3	4	0	7	0	5	0.230642	0.130511	0.0158996	0.0688222	0.721028	0.0118351	0.0314212	0.0305247	0	0.0731821	0
ENSMUSG00000004626	1090.75	1267.52	1240.26	356.552	1180.32	396.031	386.955	374.624	681.152	452.216	159.596	596.416	921.905	441.827	1.06054	0.00935136	0.285327	Stxbp2	8	3680955	3693644	+	4159	protein_coding	syntaxin binding protein 2 [Source:MGI Symbol;Acc:MGI:107370]	-	969	1411	1603	374	1037	344	385	510	652	449	104	675	15.3554	18.0747	17.5112	5.05277	16.8434	5.59447	5.54101	5.34797	9.77228	6.45031	2.20395
ENSMUSG00000076608	3.37694	92.526	79.6923	3.8134	0	2.30251	0	0.734558	6.26827	9.06446	0	2.65074	30.2852	3.11967	3.27567	0.00940788	0.286008	Igkj5	6	70700870	70700911	+	42	IG_J_gene	immunoglobulin kappa joining 5 [Source:MGI Symbol;Acc:MGI:1316738]	-	3	103	103	4	0	2	0	1	6	9	0	3	4.70758	130.654	111.419	5.35128	0	3.22085	0	1.03839	8.90511	12.8031	0
ENSMUSG00000095127	3.37694	33.2375	203.486	0	0	1.15125	0	0.734558	4.17885	0	0	0	40.2086	0.818901	5.6119	0.00940792	0.286008	Ighv1-82	12	115916158	115916625	-	386	IG_V_gene	immunoglobulin heavy variable 1-82 [Source:MGI Symbol;Acc:MGI:4439671]	-	3	37	263	0	0	1	0	1	4	0	0	0	0.512223	5.10679	30.9557	0	0	0.175228	0	0.112985	0.645967	0	0
ENSMUSG00000058064	42.7746	40.424	37.9119	43.854	30.7316	34.5376	26.132	24.2404	25.0731	23.1647	29.157	21.2059	38.3723	24.8289	0.641335	0.00942995	0.286008	Gm10036	18	15965851	15966384	+	534	processed_pseudogene	predicted gene 10036 [Source:MGI Symbol;Acc:MGI:3642334]	-	38	45	49	46	27	30	26	33	24	23	19	24	4.68995	4.48958	4.16895	4.8402	3.41555	3.79988	2.9144	2.69514	2.80161	2.57341	3.13595
ENSMUSG00000001281	133.952	1528.03	994.993	152.536	11.3821	97.8566	126.64	113.856	184.914	69.4942	67.5216	170.531	486.458	122.159	1.99343	0.00943941	0.286008	Itgb7	15	102124430	102140379	-	2770	protein_coding	integrin beta 7 [Source:MGI Symbol;Acc:MGI:96616]	-	119	1701	1286	160	10	85	126	155	177	69	44	193	2.83134	32.7159	21.0927	3.24554	0.24387	2.07553	2.72275	2.44039	3.98319	1.48831	1.4
ENSMUSG00000103254	0	35.9324	22.4376	0.953349	0	0	0	0	0	0	0	0	9.88724	0	5.73943	0.00944345	0.286008	Ighv1-15	12	114620973	114621406	-	351	IG_V_gene	immunoglobulin heavy variable 1-15 [Source:MGI Symbol;Acc:MGI:4439782]	-	0	40	29	1	0	0	0	0	0	0	0	0	0	6.07137	3.75372	0.160081	0	0	0	0	0	0	0
ENSMUSG00000028654	352.327	300.036	255.325	39.0873	1306.66	55.2602	154.782	91.0852	71.0404	185.318	10.7421	114.865	384.783	104.639	1.87695	0.00945641	0.286008	Mycl	4	122889445	122896278	+	4038	protein_coding	v-myc avian myelocytomatosis viral oncogene lung carcinoma derived [Source:MGI Symbol;Acc:MGI:96799]	bHLH	313	334	330	41	1148	48	154	124	68	184	7	130	5.10862	4.40671	3.71295	0.570511	19.205	0.804016	2.28282	1.33925	1.04974	2.72254	0.152788
ENSMUSG00000102153	3.37694	0	2.32114	1.9067	0	4.60502	25.1269	8.81469	11.4918	11.0788	0	7.06863	2.03496	10.5968	-2.40649	0.0094746	0.286141	Gm37474	9	32436441	32438254	-	1814	TEC	predicted gene, 37474 [Source:MGI Symbol;Acc:MGI:5610702]	-	3	0	3	2	0	4	25	12	11	11	0	8	0.108996	0	0.0751373	0.0619497	0	0.149146	0.824936	0.288504	0.378001	0.362309	0
ENSMUSG00000108322	58.5336	17.9662	40.233	46.7141	55.7721	123.184	130.66	49.9499	90.8899	96.6876	627.644	56.5491	57.0672	175.397	-1.61827	0.0095176	0.286238	5430431A17Rik	7	44122960	44135599	+	2323	lncRNA	RIKEN cDNA 5430431A17 gene [Source:MGI Symbol;Acc:MGI:1918618]	-	52	20	52	49	49	107	130	68	87	96	409	64	1.4753	0.458685	1.01701	1.18521	1.4249	3.11548	3.34974	1.27664	2.33457	2.46914	15.5178
ENSMUSG00000045259	21.3873	12.5763	5.41598	11.4402	69.4306	8.05878	6.03047	8.81469	0	2.01432	7.6729	7.06863	21.3849	5.26684	2.01238	0.00953627	0.286238	Klhdc9	1	171186014	171188366	-	1558	protein_coding	kelch domain containing 9 [Source:MGI Symbol;Acc:MGI:1916124]	-	19	14	7	12	61	7	6	12	0	2	5	8	0.803733	0.478734	0.204128	0.432773	2.64485	0.303893	0.230516	0.335909	0	0.0766983	0.282852
ENSMUSG00000019945	20.2616	39.5257	78.9186	14.3002	21.6259	20.7226	14.0711	19.8331	6.26827	18.1289	6.13832	11.4865	32.5591	12.6544	1.35404	0.00954303	0.286238	Cabcoco1	10	68266783	68377726	-	1262	protein_coding	ciliary associated calcium binding coiled-coil 1 [Source:MGI Symbol;Acc:MGI:1920537]	-	18	44	102	15	19	18	14	27	6	18	4	13	0.940023	1.85749	3.67208	0.667849	1.01703	0.964724	0.664028	0.933066	0.296367	0.85219	0.279355
ENSMUSG00000037145	13.5078	8.0848	10.832	9.53349	0	43.7477	68.3453	91.8197	51.1909	24.1719	61.3832	9.71937	14.2843	51.1051	-1.84543	0.00954639	0.286238	Lypd8l	11	58499030	58506901	-	1399	protein_coding	LY6/PLAUR domain containing 8 like [Source:MGI Symbol;Acc:MGI:1925604]	-	12	9	14	10	0	38	68	125	49	24	40	11	0.565313	0.342735	0.454655	0.401633	0	1.8372	2.90943	3.89673	2.18331	1.02498	2.51999
ENSMUSG00000057604	1490.36	675.53	734.253	1522.5	1349.91	2381.94	2297.61	2460.03	2194.94	1814.91	5653.4	1698.24	1359.08	2686.52	-0.983062	0.00954679	0.286238	Lmcd1	6	112250719	112307386	+	1730	protein_coding	LIM and cysteine-rich domains 1 [Source:MGI Symbol;Acc:MGI:1353635]	-	1324	752	949	1597	1186	2069	2286	3349	2101	1802	3684	1922	50.4391	23.1582	24.9225	51.8687	46.3103	80.8917	79.0947	84.4261	75.7037	62.2346	187.685
ENSMUSG00000029096	2267.05	1285.48	1396.55	1507.24	1481.95	2248.4	2438.32	2334.42	2469.7	2835.16	1898.28	2536.76	1697.78	2418.77	-0.511182	0.00958371	0.286787	Htra3	5	35809367	35837126	-	4439	protein_coding	HtrA serine peptidase 3 [Source:MGI Symbol;Acc:MGI:1925808]	-	2014	1431	1805	1581	1302	1953	2426	3178	2364	2815	1237	2871	29.902	17.1747	18.4741	20.0121	19.8137	29.7582	32.7132	31.2231	33.1971	37.8893	24.5607
ENSMUSG00000020395	42.7746	892.022	428.636	40.0407	13.6585	27.6301	22.1117	41.1352	63.7274	25.1791	87.4711	86.5907	240.794	54.3692	2.14914	0.00959943	0.286787	Itk	11	46215977	46280342	-	5354	protein_coding	IL2 inducible T cell kinase [Source:MGI Symbol;Acc:MGI:96621]	-	38	993	554	42	12	24	22	56	61	25	57	98	0.467768	9.88109	4.70114	0.440776	0.151405	0.303195	0.245958	0.45616	0.710213	0.278988	0.938324
ENSMUSG00000031932	2.25129	25.1527	17.7954	6.67344	0	4.60502	0	3.67279	0	0	0	0	9.41297	0.612131	3.77404	0.00960656	0.286787	Gpr83	9	14771506	14782085	+	5095	protein_coding	G protein-coupled receptor 83 [Source:MGI Symbol;Acc:MGI:95712]	-	2	28	23	7	0	4	0	5	0	0	0	0	0.0258709	0.292784	0.205095	0.077197	0	0.0531013	0	0.042799	0	0	0
ENSMUSG00000047810	145.208	719.547	476.606	113.449	102.439	85.1928	110.559	90.3506	122.231	94.6732	93.6094	144.023	273.74	109.241	1.32623	0.00965572	0.287665	Ccdc88b	19	6821991	6835579	-	5032	protein_coding	coiled-coil domain containing 88B [Source:MGI Symbol;Acc:MGI:1925567]	-	129	801	616	119	90	74	110	123	117	94	61	163	1.68956	8.48059	5.56175	1.32878	1.2082	0.994674	1.30849	1.06604	1.44938	1.11612	1.06843
ENSMUSG00000029602	14.6334	220.984	124.568	20.9737	5.69104	5.75627	14.0711	21.3022	16.7154	18.1289	0	7.95221	65.4344	13.0283	2.32127	0.0096637	0.287665	Rasal1	5	120786877	120817662	+	3539	protein_coding	RAS protein activator like 1 (GAP1 like) [Source:MGI Symbol;Acc:MGI:1330842]	-	13	246	161	22	5	5	14	29	16	18	0	9	0.242096	3.7033	2.06689	0.349292	0.0954395	0.0955607	0.236791	0.357376	0.281823	0.303889	0
ENSMUSG00000099974	15.7591	71.8649	89.7506	6.67344	29.5934	12.6638	8.04062	16.8948	14.626	0	0	8.83579	37.7175	8.0662	2.20792	0.00972217	0.288635	Bcl2a1d	9	88605338	88613967	-	863	protein_coding	B cell leukemia/lymphoma 2 related protein A1d [Source:MGI Symbol;Acc:MGI:1278325]	-	14	80	116	7	26	11	8	23	14	0	0	10	1.06916	4.93871	6.10687	0.455758	2.03517	0.862128	0.554877	1.16232	1.01124	0	0
ENSMUSG00000015340	219.501	1186.67	857.273	157.303	43.2519	97.8566	103.523	164.541	185.959	126.902	98.2132	147.558	426.976	137.783	1.63183	0.00972664	0.288635	Cybb	X	9301491	9354010	-	5808	protein_coding	cytochrome b-245, beta polypeptide [Source:MGI Symbol;Acc:MGI:88574]	-	195	1321	1108	165	38	85	103	224	178	126	64	167	2.21276	12.1174	8.66732	1.59626	0.441973	0.989879	1.06152	1.68201	1.91043	1.29619	0.971202
ENSMUSG00000039521	3.37694	140.136	71.1815	10.4868	0	3.45376	0	0	9.40241	0	9.20748	2.65074	38.1059	3.54344	3.45933	0.00973803	0.288635	Foxp3	X	7439883	7461484	+	4577	protein_coding	forkhead box P3 [Source:MGI Symbol;Acc:MGI:1891436]	Fork_head	3	156	92	11	0	3	0	0	9	0	6	3	0.0431982	1.81584	0.913226	0.135039	0	0.0443333	0	0	0.122574	0	0.115538
ENSMUSG00000040950	165.47	120.374	82.7872	148.722	177.56	192.259	312.579	225.509	196.406	270.927	154.993	237.683	147.862	233.016	-0.661622	0.00977678	0.28937	Mgl2	11	70021155	70028376	+	2094	protein_coding	macrophage galactose N-acetyl-galactosamine specific lectin 2 [Source:MGI Symbol;Acc:MGI:2385729]	-	147	134	107	156	156	167	311	307	188	269	101	269	4.62664	3.40928	2.32155	4.18596	5.03253	5.39423	8.88999	6.39395	5.59653	7.67536	4.2511
ENSMUSG00000090223	48.4028	0	2.32114	14.3002	377.885	3.45376	18.0914	8.81469	7.31298	0	3.06916	13.2537	74.3938	8.42365	3.13606	0.00982763	0.290461	Pcp4	16	96268806	96326993	+	1026	protein_coding	Purkinje cell protein 4 [Source:MGI Symbol;Acc:MGI:97509]	-	43	0	3	15	332	3	18	12	7	0	2	15	2.76215	0	0.132845	0.821468	21.859	0.197771	1.05013	0.510084	0.425293	0	0.171806
ENSMUSG00000061859	93.4287	228.171	131.531	64.8277	552.03	71.3777	64.325	71.9867	56.4144	87.6231	119.697	64.5013	190.228	77.4246	1.29886	0.00989798	0.292124	Patj	4	98284022	98607840	+	13162	protein_coding	PATJ, crumbs cell polarity complex component [Source:MGI Symbol;Acc:MGI:1277960]	-	83	254	170	68	485	62	64	98	54	87	78	73	0.415606	1.02812	0.586811	0.290291	2.48919	0.31861	0.291055	0.324722	0.255746	0.39493	0.522311
ENSMUSG00000048249	1149.29	1463.35	1254.96	978.136	1057.39	952.087	712.6	890.284	798.16	887.31	839.416	1030.25	1142.54	859.67	0.410466	0.00992125	0.292395	Crebrf	17	26934624	26995609	+	8564	protein_coding	CREB3 regulatory factor [Source:MGI Symbol;Acc:MGI:1924378]	-	1021	1629	1622	1026	929	827	709	1212	764	881	547	1166	7.85732	10.1339	8.6049	6.73159	7.32787	6.53159	4.95549	6.17211	5.56102	6.14642	5.62946
ENSMUSG00000005410	64.1619	329.68	265.383	63.8744	81.9509	70.2265	68.3453	84.4741	61.638	52.3724	67.5216	47.7133	145.879	63.6774	1.19823	0.00995642	0.293015	Mcm5	8	75836197	75855067	+	3993	protein_coding	minichromosome maintenance complex component 5 [Source:MGI Symbol;Acc:MGI:103197]	-	57	367	343	67	72	61	68	115	59	52	44	54	0.940808	4.89667	3.90271	0.942806	1.21807	1.03329	1.01936	1.25605	0.921065	0.778085	0.971202
ENSMUSG00000036291	498.661	596.478	615.101	450.934	412.031	477.77	319.615	389.316	387.588	372.65	445.028	402.912	508.496	386.185	0.399539	0.0101153	0.296579	Ap5m1	14	49303554	49331691	+	11392	protein_coding	adaptor-related protein complex 5, mu 1 subunit [Source:MGI Symbol;Acc:MGI:1921635]	-	443	664	795	473	362	415	318	530	371	370	290	456	2.56289	3.10529	3.17058	2.33296	2.14658	2.46398	1.67088	2.02901	2.03007	1.94055	2.24365
ENSMUSG00000074207	2389.75	1594.5	1873.93	2700.84	3934.78	979.717	1095.53	990.184	1268.28	1268.02	805.655	2011.03	2245.59	1239.78	0.856699	0.0101218	0.296579	Adh1	3	137966752	137996459	+	2233	protein_coding	alcohol dehydrogenase 1 (class I) [Source:MGI Symbol;Acc:MGI:87921]	-	2123	1775	2422	2833	3457	851	1090	1348	1214	1259	525	2276	62.6595	42.349	49.2784	71.286	104.58	25.7769	29.2183	26.3275	33.8897	33.6868	20.7218
ENSMUSG00000070501	0	66.475	48.7438	10.4868	0	6.90752	4.02031	2.20367	6.26827	0	0	1.76716	22.1022	2.37657	3.20629	0.0101287	0.296579	Ifi214	1	173347283	173363523	-	8107	protein_coding	interferon activated gene 214 [Source:MGI Symbol;Acc:MGI:3584522]	-	0	74	63	11	0	6	4	3	6	0	0	2	0	0.486301	0.353063	0.0762393	0	0.0500588	0.0295337	0.0161387	0.0461348	0	0
ENSMUSG00000097305	15.7591	28.7459	39.4593	6.67344	44.3901	9.21003	7.03554	10.2838	13.5813	4.02865	0	9.71937	24.0396	7.44144	1.66569	0.0101347	0.296579	Gm17276	17	32332385	32360817	+	5435	lncRNA	predicted gene, 17276 [Source:MGI Symbol;Acc:MGI:4936910]	-	14	32	51	7	39	8	7	14	13	4	0	11	0.169767	0.313678	0.426326	0.0723678	0.484734	0.0995589	0.0770932	0.11234	0.149101	0.0439727	0
ENSMUSG00000047507	43.9002	120.374	83.5609	35.2739	134.308	35.6889	60.3047	30.1169	18.8048	48.3438	12.2766	16.788	75.5177	31.1058	1.275	0.0101711	0.297137	Baiap3	17	25461633	25475338	-	5112	protein_coding	BAI1-associated protein 3 [Source:MGI Symbol;Acc:MGI:2685783]	-	39	134	108	37	118	31	60	41	18	48	8	19	0.502805	1.39652	0.959852	0.406684	1.5593	0.410167	0.702551	0.349785	0.219492	0.561014	0.137929
ENSMUSG00000040061	45.0259	553.359	321.864	46.7141	42.1137	46.0502	39.198	68.3139	80.4428	35.2507	56.7795	52.1312	175.855	55.3527	1.66902	0.010185	0.297137	Plcb2	2	118537998	118558919	-	6597	protein_coding	phospholipase C, beta 2 [Source:MGI Symbol;Acc:MGI:107465]	-	40	616	416	49	37	40	39	93	77	35	37	59	0.399612	4.97472	2.86496	0.417346	0.378873	0.410113	0.353863	0.614815	0.727581	0.316989	0.494324
ENSMUSG00000027996	810.466	340.46	198.07	591.076	876.419	821.995	1723.71	2402.74	1370.66	783.572	741.202	688.308	606.414	1285.03	-1.08427	0.0102318	0.297137	Sfrp2	3	83673628	83681623	+	2153	protein_coding	secreted frizzled-related protein 2 [Source:MGI Symbol;Acc:MGI:108078]	-	720	379	256	620	770	714	1715	3271	1312	778	483	779	22.0401	9.37841	5.40216	16.1806	24.1594	22.4308	47.6801	66.2589	37.9863	21.5903	19.7724
ENSMUSG00000076665	0	32.3392	3.86856	0	15.9349	0	0	0	0	0	0	0	8.69044	0	5.55087	0.0102372	0.297137	Ighv7-1	12	113860028	113860566	-	363	IG_V_gene	immunoglobulin heavy variable 7-1 [Source:MGI Symbol;Acc:MGI:4439622]	-	0	36	5	0	14	0	0	0	0	0	0	0	0	5.2836	0.625799	0	2.60531	0	0	0	0	0	0
ENSMUSG00000020218	54.031	13.4747	22.4376	22.8804	30.7316	71.3777	85.4316	143.239	100.292	37.265	89.0057	37.9939	35.8222	82.2045	-1.20664	0.0102389	0.297137	Wif1	10	120869865	120936555	+	2427	protein_coding	Wnt inhibitory factor 1 [Source:MGI Symbol;Acc:MGI:1344332]	-	48	15	29	24	27	62	85	195	96	37	58	43	1.30346	0.329273	0.542875	0.555633	0.751506	1.72787	2.09636	3.50407	2.46569	0.910867	2.10627
ENSMUSG00000009772	51.7797	261.408	205.034	23.8337	52.3575	34.5376	34.1726	43.3389	30.2966	38.2722	47.572	42.4118	104.825	39.344	1.41761	0.0102397	0.297137	Nuak2	1	132243864	132261226	+	3920	protein_coding	NUAK family, SNF1-like kinase, 2 [Source:MGI Symbol;Acc:MGI:1921387]	-	46	291	265	25	46	30	34	59	29	38	31	48	0.773388	3.95495	3.07136	0.358344	0.792703	0.517637	0.519171	0.656408	0.461158	0.579189	0.696999
ENSMUSG00000030483	442.379	1378.01	2375.3	80.0813	0	62.1677	37.1879	69.783	268.491	27.1934	18.415	69.8027	722.989	81.8121	3.14336	0.0102907	0.297815	Cyp2b10	7	25597045	25626049	+	2112	protein_coding	cytochrome P450, family 2, subfamily b, polypeptide 10 [Source:MGI Symbol;Acc:MGI:88598]	-	393	1534	3070	84	0	54	37	95	257	27	12	79	12.2638	38.6959	66.0414	2.23477	0	1.72938	1.04864	1.96172	7.58537	0.763823	0.500776
ENSMUSG00000000126	121.57	95.2209	82.7872	133.469	68.2924	201.469	155.787	221.102	161.93	236.683	563.191	113.982	117.135	242.113	-1.04542	0.010305	0.297815	Wnt9a	11	59197754	59224378	+	3329	protein_coding	wingless-type MMTV integration site family, member 9A [Source:MGI Symbol;Acc:MGI:2446084]	-	108	106	107	140	60	175	155	301	155	235	367	129	2.13814	1.69639	1.4603	2.36298	1.21752	3.55561	2.78699	3.94331	2.90239	4.21771	9.71647
ENSMUSG00000006585	61.9106	237.154	207.355	49.5741	58.0486	26.4788	28.1422	46.2771	62.6827	18.1289	49.1066	44.1789	106.753	41.4194	1.36995	0.0103289	0.297815	Cdt1	8	123294754	123300293	+	3140	protein_coding	chromatin licensing and DNA replication factor 1 [Source:MGI Symbol;Acc:MGI:1914427]	-	55	264	268	52	51	23	28	63	60	18	32	50	1.15441	4.47928	3.87772	0.930509	1.09718	0.495436	0.53376	0.875022	1.19113	0.342504	0.898208
ENSMUSG00000001588	113.69	1867.59	1223.24	121.075	67.1542	84.0415	85.4316	105.776	248.641	114.816	124.301	247.402	579.465	154.395	1.90838	0.010341	0.297815	Acap1	11	69772393	69786365	-	4878	protein_coding	ArfGAP with coiled-coil, ankyrin repeat and PH domains 1 [Source:MGI Symbol;Acc:MGI:2388270]	-	101	2079	1581	127	59	73	85	144	238	114	81	280	1.3646	22.7063	14.7252	1.46288	0.817051	1.01221	1.04302	1.28744	3.04139	1.39632	1.46352
ENSMUSG00000055805	318.558	2054.44	1490.17	351.786	200.324	286.662	346.752	344.508	253.865	354.521	222.514	304.835	783.656	304.499	1.36389	0.0103436	0.297815	Fmnl1	11	103061933	103089727	+	4886	protein_coding	formin-like 1 [Source:MGI Symbol;Acc:MGI:1888994]	-	283	2287	1926	369	176	249	345	469	243	352	145	345	3.81732	24.9371	17.9091	4.24345	2.43331	3.44696	4.22652	4.18627	3.1002	4.3044	2.6156
ENSMUSG00000026141	14.6334	4.49155	17.7954	32.4139	39.8372	25.3276	96.4875	76.394	34.4755	47.3366	36.8299	28.2745	22.4165	53.2997	-1.25847	0.0103492	0.297815	Col19a1	1	24300971	24626553	-	6887	protein_coding	collagen, type XIX, alpha 1 [Source:MGI Symbol;Acc:MGI:1095415]	-	13	5	23	34	35	22	96	104	33	47	24	32	0.124405	0.0386789	0.151729	0.277393	0.343302	0.216064	0.83437	0.658584	0.29869	0.407747	0.307141
ENSMUSG00000033669	64.1619	105.102	78.1449	102.008	190.081	67.924	65.3301	72.7212	55.3697	48.3438	10.7421	35.3432	101.237	47.975	1.06695	0.0103842	0.298408	Zfp7	15	76763459	76776595	+	5816	protein_coding	zinc finger protein 7 [Source:MGI Symbol;Acc:MGI:99208]	zf-C2H2	57	117	101	107	167	59	65	99	53	48	7	40	0.645916	1.07175	0.788985	1.03373	1.93968	0.686147	0.66897	0.742367	0.568053	0.493106	0.106079
ENSMUSG00000021186	2116.22	1104.92	1127.3	2551.16	2351.54	3667.9	3688.64	5688.42	3360.84	5121.42	3038.47	2442.21	2153.17	3890	-0.85357	0.0104003	0.298457	Fbln5	12	101712824	101785314	-	6911	protein_coding	fibulin 5 [Source:MGI Symbol;Acc:MGI:1346091]	-	1880	1230	1457	2676	2066	3186	3670	7744	3217	5085	1980	2764	17.9284	9.48196	9.57834	21.7566	20.1943	31.1813	31.7865	48.8689	29.0167	43.9616	25.2511
ENSMUSG00000085923	31.5181	22.4578	26.3062	10.4868	14.7967	5.75627	0	5.87646	9.40241	4.02865	12.2766	5.30147	18.5536	6.14761	1.62972	0.0105013	0.300583	Gm12781	7	34352609	34362450	+	1762	lncRNA	predicted gene 12781 [Source:MGI Symbol;Acc:MGI:3649569]	-	28	25	34	11	13	5	0	8	9	4	8	6	1.04732	0.755907	0.876687	0.350779	0.498398	0.191935	0	0.198012	0.318401	0.135637	0.400166
ENSMUSG00000001166	60.7849	89.8311	31.7222	70.5478	133.17	69.0752	40.2031	44.0735	51.1909	35.2507	24.5533	48.5968	75.8552	40.6447	0.889042	0.0105033	0.300583	Oas1c	5	120938259	120950579	-	2405	protein_coding	2'-5' oligoadenylate synthetase 1C [Source:MGI Symbol;Acc:MGI:2149633]	-	54	100	41	74	117	60	40	60	49	35	16	55	1.4798	2.21523	0.774534	1.72887	3.28632	1.68743	0.995548	1.08804	1.27004	0.869513	0.586356
ENSMUSG00000026875	123.821	652.174	468.096	133.469	192.357	109.369	208.051	118.998	117.008	121.867	46.0374	83.0564	279.881	115.836	1.2722	0.0105446	0.301026	Traf1	2	34831762	34851784	-	8819	protein_coding	TNF receptor-associated factor 1 [Source:MGI Symbol;Acc:MGI:101836]	-	110	726	605	140	169	95	207	162	112	121	30	94	0.822051	4.38582	3.11679	0.891981	1.29451	0.728608	1.40497	0.801131	0.791655	0.819765	0.299818
ENSMUSG00000015396	66.4131	615.343	587.247	61.0143	119.512	49.5039	82.4164	74.9249	138.947	97.6947	26.0879	54.7819	249.839	79.1421	1.65827	0.0105478	0.301026	Cd83	13	43938251	43956608	+	2572	protein_coding	CD83 antigen [Source:MGI Symbol;Acc:MGI:1328316]	-	59	685	759	64	105	43	82	102	133	97	17	62	1.51184	14.1891	13.4073	1.39816	2.75776	1.1308	1.90836	1.72957	3.22343	2.25333	0.582552
ENSMUSG00000022816	5317.55	2288.9	2191.93	5688.63	4031.53	6194.9	7516.98	11888.8	9777.46	6967.55	5269.75	4859.68	4285.57	7713.37	-0.848007	0.0106088	0.301906	Fstl1	16	37597235	37656876	+	4914	protein_coding	follistatin-like 1 [Source:MGI Symbol;Acc:MGI:102793]	-	4724	2548	2833	5967	3542	5381	7479	16185	9359	6918	3434	5500	63.3578	27.6247	26.1929	68.2288	48.6914	74.0658	91.1016	143.643	118.722	84.114	61.5916
ENSMUSG00000015850	317.432	313.51	182.596	512.902	520.161	490.434	594.001	771.286	495.193	621.419	1703.38	402.912	389.506	764.699	-0.972761	0.0106189	0.301906	Adamtsl4	3	95583511	95595228	-	4198	protein_coding	ADAMTS-like 4 [Source:MGI Symbol;Acc:MGI:2389008]	-	282	349	236	538	457	426	591	1050	474	617	1110	456	4.42723	4.42912	2.55412	7.2009	7.35381	6.86368	8.4268	10.9082	7.03839	8.78144	23.3043
ENSMUSG00000035372	167.721	121.272	152.421	270.751	188.942	250.973	322.63	423.105	256.999	258.841	317.658	223.545	192.014	300.463	-0.647732	0.0106242	0.301906	1810055G02Rik	19	3758293	3767881	+	2351	protein_coding	RIKEN cDNA 1810055G02 gene [Source:MGI Symbol;Acc:MGI:1919306]	-	149	135	197	284	166	218	321	576	246	257	207	253	4.17695	3.05925	3.80702	6.78754	4.76973	6.27182	8.17278	10.6851	6.52259	6.53136	7.76022
ENSMUSG00000087611	16.8847	14.373	20.1165	27.6471	26.1788	18.4201	43.2183	13.9566	50.1462	40.2865	53.7103	37.9939	20.6034	39.8853	-0.941786	0.0106369	0.301906	4930458D05Rik	5	100988663	100995033	-	3337	lncRNA	RIKEN cDNA 4930458D05 gene [Source:MGI Symbol;Acc:MGI:1923052]	-	15	16	26	29	23	16	43	19	48	40	35	43	0.296252	0.255445	0.353988	0.488302	0.465597	0.324305	0.771311	0.248316	0.896649	0.716188	0.924418
ENSMUSG00000020900	2231.03	1138.16	1485.53	3503.56	2199.02	3214.3	4118.81	5548.11	3209.35	4273.39	2966.34	3182.65	2295.27	3883.11	-0.758792	0.0106736	0.302537	Myh10	11	68582385	68707458	+	10458	protein_coding	myosin, heavy polypeptide 10, non-muscle [Source:MGI Symbol;Acc:MGI:1930780]	-	1982	1267	1920	3675	1932	2792	4098	7553	3072	4243	1933	3602	12.4905	6.45449	8.34112	19.7449	12.4795	18.0575	23.4553	31.4977	18.3109	24.2408	16.2907
ENSMUSG00000082791	1.12565	2.69493	0.773712	12.3935	0	6.90752	0	0	0	0	0	0	3.98256	0	4.42383	0.0107099	0.303151	Gm4875	6	117974168	117974953	+	786	processed_pseudogene	predicted gene 4875 [Source:MGI Symbol;Acc:MGI:3648108]	-	1	3	1	13	0	6	0	0	0	0	0	0	0.08385	0.203345	0.0578028	0.929325	0	0.516319	0	0	0	0	0
ENSMUSG00000040998	2910.92	1325.91	1655.74	4034.57	2596.25	4721.29	4120.82	8180.03	5645.62	5568.6	3853.33	3831.2	2874.11	5199.93	-0.855562	0.010729	0.303277	Npnt	3	132587506	132656052	-	5026	protein_coding	nephronectin [Source:MGI Symbol;Acc:MGI:2148811]	-	2586	1476	2140	4232	2281	4101	4100	11136	5404	5529	2511	4336	33.9103	15.6458	19.3447	47.3118	30.6578	55.1896	48.8291	96.6306	67.024	65.7275	44.0332
ENSMUSG00000020689	661.88	502.156	454.169	797	556.583	752.92	1278.46	1198.06	921.436	935.654	621.505	706.863	620.785	943.663	-0.605326	0.0107617	0.303313	Itgb3	11	104498826	104561302	+	5901	protein_coding	integrin beta 3 [Source:MGI Symbol;Acc:MGI:96612]	-	588	559	587	836	489	654	1272	1631	882	929	405	800	6.56715	5.04685	4.51943	7.96026	5.59786	7.49621	12.9027	12.0541	9.31709	9.40618	6.04903
ENSMUSG00000029915	33.7694	45.8138	29.401	4.76674	13.6585	19.5713	0	15.4257	2.08942	0	0	8.83579	24.4968	4.39182	2.43058	0.0107731	0.303313	Clec5a	6	40551828	40562755	-	3840	protein_coding	C-type lectin domain family 5, member a [Source:MGI Symbol;Acc:MGI:1345151]	-	30	51	38	5	12	17	0	21	2	0	0	10	0.514891	0.707576	0.449598	0.073162	0.2111	0.299438	0	0.238504	0.0324666	0	0
ENSMUSG00000003644	224.004	788.717	499.818	143.956	508.779	254.427	225.137	165.275	199.54	226.611	253.206	181.134	403.283	208.484	0.953486	0.0107848	0.303313	Rps6ka1	4	133574601	133615108	-	4258	protein_coding	ribosomal protein S6 kinase polypeptide 1 [Source:MGI Symbol;Acc:MGI:104558]	-	199	878	646	151	447	221	224	225	191	225	165	205	3.08016	10.9856	6.89284	1.99259	7.09154	3.51056	3.14891	2.30454	2.79618	3.15718	3.41535
ENSMUSG00000004842	6.75388	5.38986	1.54742	0	18.2113	0	0	0	0	0	0	0	5.31708	0	4.83632	0.0107888	0.303313	Pou1f1	16	65317397	65331891	+	3891	protein_coding	POU domain, class 1, transcription factor 1 [Source:MGI Symbol;Acc:MGI:97588]	Pou	6	6	2	0	16	0	0	0	0	0	0	0	0.101629	0.0821531	0.0233529	0	0.277778	0	0	0	0	0	0
ENSMUSG00000024172	10.1308	0	1.54742	0	45.5283	0	0	0	0	0	0	0	9.53442	0	5.6804	0.0108076	0.303424	St6gal2	17	55752383	55821582	+	7375	protein_coding	beta galactoside alpha 2,6 sialyltransferase 2 [Source:MGI Symbol;Acc:MGI:2445190]	-	9	0	2	0	40	0	0	0	0	0	0	0	0.0804278	0	0.0123208	0	0.366384	0	0	0	0	0	0
ENSMUSG00000024975	1169.55	1801.11	1250.32	818.927	2003.24	1072.97	702.549	771.286	881.737	1015.22	870.107	1059.41	1352.69	883.385	0.614679	0.010825	0.303424	Pdcd4	19	53880662	53918291	+	3135	protein_coding	programmed cell death 4 [Source:MGI Symbol;Acc:MGI:107490]	-	1039	2005	1616	859	1760	932	699	1050	844	1008	567	1199	21.8426	34.073	23.4194	15.3958	37.924	20.108	13.3462	14.607	16.7819	19.2108	15.9405
ENSMUSG00000027009	140.706	1318.72	870.426	197.343	102.439	326.956	187.95	159.399	200.585	167.189	247.067	171.414	492.765	188.934	1.38432	0.0108366	0.303424	Itga4	2	79085770	79163467	+	13978	protein_coding	integrin alpha 4 [Source:MGI Symbol;Acc:MGI:96603]	-	125	1468	1125	207	90	284	187	217	192	166	161	194	0.589373	5.59519	3.65661	0.832093	0.434947	1.37424	0.800781	0.677053	0.856236	0.709555	1.01517
ENSMUSG00000027955	1142.53	509.342	608.137	1855.22	876.419	1616.36	1625.21	3261.44	2500	2316.47	1193.9	1613.42	1101.33	2085.07	-0.921253	0.0108645	0.303795	Gask1b	3	79791840	79853587	+	9598	protein_coding	golgi associated kinase 1B [Source:MGI Symbol;Acc:MGI:1915909]	-	1015	567	786	1946	770	1404	1617	4440	2393	2300	778	1826	6.96965	3.14729	3.7206	11.3922	5.41937	9.8941	10.0843	20.1748	15.5417	14.3176	7.14423
ENSMUSG00000017720	1.12565	18.8645	1.54742	5.72009	0	10.3613	0	0.734558	2.08942	0	0	0	6.26983	0.470664	3.66031	0.0108916	0.304144	Trp53tg5	2	164312221	164315644	-	934	protein_coding	transformation related protein 53 target 5 [Source:MGI Symbol;Acc:MGI:1920853]	-	1	21	2	6	0	9	0	1	2	0	0	0	0.0705633	1.19786	0.097287	0.360953	0	0.651757	0	0.046694	0.133481	0	0
ENSMUSG00000053219	11.2565	15.2713	10.0583	15.2536	84.2273	11.5125	13.066	11.7529	4.17885	8.0573	3.06916	1.76716	24.5966	6.9819	1.79401	0.0109628	0.305721	Raet1e	10	22034468	22250038	+	2159	protein_coding	retinoic acid early transcript 1E [Source:MGI Symbol;Acc:MGI:2675273]	-	10	17	13	16	74	10	13	16	4	8	2	2	0.305262	0.419498	0.273566	0.416403	2.31536	0.313283	0.360419	0.323203	0.11549	0.221391	0.0816458
ENSMUSG00000027737	24.7642	98.8142	50.2913	0.953349	114.959	0	0	2.93823	2.08942	0	21.4841	8.83579	48.297	5.89126	3.0626	0.0109783	0.305743	Slc7a11	3	49846975	50398063	-	13922	protein_coding	solute carrier family 7 (cationic amino acid transporter, y+ system), member 11 [Source:MGI Symbol;Acc:MGI:1347355]	-	22	110	65	1	101	0	0	4	2	0	14	10	0.104147	0.420945	0.212121	0.00403594	0.49007	0	0	0.0125304	0.008955	0	0.0886304
ENSMUSG00000031112	103.559	313.51	205.807	81.0347	644.225	85.1928	74.3758	83.005	83.5769	67.4799	171.873	108.68	238.888	98.1651	1.28553	0.0110149	0.30635	Stk26	X	49929924	49981974	+	5271	protein_coding	serine/threonine kinase 26 [Source:MGI Symbol;Acc:MGI:1917665]	-	92	349	266	85	566	74	74	113	80	67	112	123	1.15032	3.52749	2.29277	0.906093	7.25374	0.949573	0.840342	0.934961	0.946094	0.75946	1.87276
ENSMUSG00000040710	157.591	636.902	509.876	152.536	136.585	153.117	139.706	157.195	137.902	127.91	113.559	156.393	291.101	138.778	1.06929	0.0110444	0.306534	St8sia4	1	95515407	95595296	-	20091	protein_coding	ST8 alpha-N-acetyl-neuraminide alpha-2,8-sialyltransferase 4 [Source:MGI Symbol;Acc:MGI:106018]	-	140	709	659	160	120	133	139	214	132	127	74	177	0.459253	1.88009	1.49024	0.447471	0.403477	0.447754	0.414124	0.464537	0.409553	0.377681	0.324628
ENSMUSG00000001943	307.302	96.1192	88.2031	75.3146	1706.17	104.764	230.163	86.6778	118.052	115.824	26.0879	59.1998	396.313	106.001	1.90129	0.011051	0.306534	Vsig2	9	37450551	37455501	+	1979	protein_coding	V-set and immunoglobulin domain containing 2 [Source:MGI Symbol;Acc:MGI:1928009]	-	273	107	114	79	1499	91	229	118	113	115	17	67	9.09164	2.88053	2.61716	2.24299	51.1675	3.11018	6.92639	2.60042	3.55934	3.47196	0.757111
ENSMUSG00000065599	7.87953	24.2544	13.9268	23.8337	12.5203	13.815	41.2082	27.1786	53.2803	27.1934	39.8991	14.1373	16.0383	33.8161	-1.06019	0.011128	0.308058	Mir23b	13	63448298	63448371	+	74	miRNA	microRNA 23b [Source:MGI Symbol;Acc:MGI:2676898]	-	7	27	18	25	11	12	41	37	51	27	26	16	6.23436	19.4386	11.0513	18.9826	10.0415	10.9683	33.1642	21.8061	42.9611	21.7999	30.9669
ENSMUSG00000030074	434.5	208.408	260.741	494.788	196.91	557.207	775.92	743.372	699.957	664.727	418.941	444.44	358.759	624.56	-0.80095	0.0111458	0.308058	Gxylt2	6	100681695	100787874	+	8510	protein_coding	glucoside xylosyltransferase 2 [Source:MGI Symbol;Acc:MGI:2682940]	-	386	232	337	519	173	484	772	1012	670	660	273	503	2.98939	1.45242	1.79917	3.42677	1.37327	3.84685	5.43007	5.18631	4.90775	4.6338	2.82741
ENSMUSG00000120979	2.25129	8.0848	0.773712	5.72009	12.5203	5.75627	0	2.93823	0	0	0	0	5.85107	0.489705	3.32364	0.0111506	0.308058	ENSMUSG00000120979	15	76405109	76409078	+	1640	lncRNA	novel transcript, antisense to Scrt1	-	2	9	1	6	11	5	0	4	0	0	0	0	0.0803733	0.29237	0.0277031	0.205567	0.453093	0.206213	0	0.106371	0	0	0
ENSMUSG00000120252	1.12565	36.8307	12.3794	5.72009	12.5203	0	0	2.20367	0	0	4.60374	0	11.4294	1.13457	3.4289	0.0111753	0.308331	ENSMUSG00000120252	10	128580665	128581751	+	942	lncRNA	novel transcript	-	1	41	16	6	11	0	0	3	0	0	3	0	0.069964	2.31882	0.771686	0.357888	0.788825	0	0	0.138892	0	0	0.28069
ENSMUSG00000031389	114.816	1523.53	925.359	197.343	75.1217	125.487	126.64	130.017	285.206	96.6876	119.697	177.599	493.61	155.975	1.66246	0.0112244	0.308982	Arhgap4	X	72935048	72965476	-	8105	protein_coding	Rho GTPase activating protein 4 [Source:MGI Symbol;Acc:MGI:2159577]	-	102	1696	1196	207	66	109	126	177	273	96	78	201	0.829417	11.1483	6.70424	1.43504	0.550085	0.909627	0.93054	0.952419	2.09965	0.707687	0.848199
ENSMUSG00000094117	2.25129	35.9324	64.9918	1.9067	0	0	5.02539	0.734558	0	0	0	0	17.5137	0.959991	4.17566	0.011232	0.308982	Igkv3-12	6	70495234	70495833	+	359	IG_V_gene	immunoglobulin kappa variable 3-12 [Source:MGI Symbol;Acc:MGI:1330815]	-	2	40	84	2	0	0	5	1	0	0	0	0	0.367165	5.93608	10.6306	0.313027	0	0	0.833668	0.121482	0	0	0
ENSMUSG00000071113	1.12565	7.18649	11.6057	0.953349	0	2.30251	0	0	0	0	0	0	3.86228	0	4.39384	0.0112436	0.308982	Mboat4	8	34582184	34592336	+	1836	protein_coding	membrane bound O-acyltransferase domain containing 4 [Source:MGI Symbol;Acc:MGI:2685017]	-	1	8	15	1	0	2	0	0	0	0	0	0	0.0358966	0.232141	0.371185	0.0306037	0	0.0736796	0	0	0	0	0
ENSMUSG00000035171	171.098	130.255	157.837	154.443	185.528	160.024	94.4773	157.195	107.605	95.6804	76.729	126.352	159.864	109.673	0.532612	0.0112736	0.309398	1110059E24Rik	19	21558566	21630340	-	3067	protein_coding	RIKEN cDNA 1110059E24 gene [Source:MGI Symbol;Acc:MGI:1913456]	-	152	145	204	162	163	139	94	214	103	95	50	143	3.26629	2.51877	3.02195	2.96789	3.59015	3.06543	1.83456	3.04304	2.09344	1.85069	1.43685
ENSMUSG00000120327	0	0	2.32114	0.953349	0	0	7.03554	1.46912	14.626	9.06446	6.13832	0	0.545747	6.3889	-3.4113	0.0113128	0.310063	ENSMUSG00000120327	10	89572633	89577093	-	480	lncRNA	novel transcript	-	0	0	3	1	0	0	7	2	14	9	4	0	0	0	0.283956	0.117059	0	0	0.87292	0.181717	1.81813	1.12027	0.734472
ENSMUSG00000028063	3380.32	2204.45	2394.64	3541.69	3502.26	3831.37	3840.4	5353.46	4635.39	4504.03	4042.09	3772	3142.46	4357.89	-0.472037	0.0113319	0.310178	Lmna	3	88387454	88417263	-	5838	protein_coding	lamin A [Source:MGI Symbol;Acc:MGI:96794]	-	3003	2454	3095	3715	3077	3328	3821	7288	4437	4472	2634	4269	33.9013	22.3947	24.0862	35.7554	35.6043	38.5575	39.1769	54.4443	47.3765	45.7679	39.7656
ENSMUSG00000044548	164.344	161.696	109.867	236.431	150.243	247.52	293.483	351.853	300.877	325.313	184.15	218.244	178.35	278.987	-0.649025	0.0113753	0.310954	Dact1	12	71356658	71366881	+	3761	protein_coding	dishevelled-binding antagonist of beta-catenin 1 [Source:MGI Symbol;Acc:MGI:1891740]	-	146	180	142	248	132	215	292	479	288	323	120	247	2.55844	2.54978	1.71536	3.70506	2.37088	3.86656	4.64726	5.55444	4.77339	5.13124	2.81212
ENSMUSG00000052026	108.062	87.1361	85.1083	130.609	84.2273	160.024	210.061	218.164	288.34	191.361	151.923	77.7549	109.194	189.601	-0.798036	0.0114197	0.311759	Slc6a7	18	61128452	61147294	-	3444	protein_coding	solute carrier family 6 (neurotransmitter transporter, L-proline), member 7 [Source:MGI Symbol;Acc:MGI:2147363]	-	96	97	110	137	74	139	209	297	276	190	99	88	1.8371	1.50052	1.45111	2.23514	1.45147	2.72987	3.63246	3.76098	4.99555	3.2962	2.53354
ENSMUSG00000076598	0	18.8645	34.817	0	0	1.15125	0	0	0	0	0	0	9.1388	0	5.62681	0.0114732	0.312807	Igkv3-7	6	70584421	70585020	+	359	IG_V_gene	immunoglobulin kappa variable 3-7 [Source:MGI Symbol;Acc:MGI:1330852]	-	0	21	45	0	0	1	0	0	0	0	0	0	0	3.11644	5.69495	0	0	0.188406	0	0	0	0	0
ENSMUSG00000049107	118.193	66.475	71.9552	173.509	91.0566	132.394	124.63	295.292	169.243	230.64	190.288	127.235	108.931	189.555	-0.801879	0.0115125	0.312933	Ntf3	6	126078375	126143873	-	1714	protein_coding	neurotrophin 3 [Source:MGI Symbol;Acc:MGI:97380]	-	105	74	93	182	80	115	124	402	162	229	124	144	4.03742	2.30014	2.46515	5.96633	3.15296	4.53813	4.3304	10.2288	5.89171	7.98266	6.37628
ENSMUSG00000020573	59.6593	539.885	364.418	74.3612	202.601	44.8989	64.325	76.394	111.784	104.745	36.8299	82.1728	214.304	79.3751	1.43245	0.011521	0.312933	Pik3cg	12	32223472	32258658	-	8426	protein_coding	phosphatidylinositol-4,5-bisphosphate 3-kinase catalytic subunit gamma [Source:MGI Symbol;Acc:MGI:1353576]	-	53	601	471	78	178	39	64	104	107	104	24	93	0.414553	3.80003	2.53963	0.520139	1.42704	0.313064	0.454649	0.538294	0.791589	0.737454	0.251042
ENSMUSG00000047407	164.344	331.477	201.939	131.562	460.974	150.814	160.812	134.424	109.695	110.788	165.735	124.585	240.185	134.34	0.839305	0.0115242	0.312933	Tgif1	17	71151200	71160541	-	5625	protein_coding	TGFB-induced factor homeobox 1 [Source:MGI Symbol;Acc:MGI:1194497]	Homeobox	146	369	261	138	405	131	160	183	105	110	108	141	1.71063	3.49492	2.10809	1.37849	4.86375	1.57521	1.70261	1.41885	1.1636	1.1684	1.69222
ENSMUSG00000028364	554.944	622.529	643.728	1074.42	729.591	946.331	1317.66	2471.79	1158.59	1382.83	830.208	727.185	761.925	1314.71	-0.787596	0.0115382	0.312933	Tnc	4	63878022	63965252	-	7772	protein_coding	tenascin C [Source:MGI Symbol;Acc:MGI:101922]	-	493	693	832	1127	641	822	1311	3365	1109	1373	541	823	4.18061	4.75045	4.86365	8.14775	5.5714	7.15367	10.0969	18.8825	8.8948	10.5551	6.13509
ENSMUSG00000120746	2.25129	1.79662	1.54742	3.8134	0	0	14.0711	4.40735	4.17885	8.0573	12.2766	1.76716	1.56812	7.45973	-2.19702	0.0115577	0.313054	ENSMUSG00000120746	8	84929686	84930119	-	434	lncRNA	novel transcript	-	2	2	2	4	0	0	14	6	4	8	8	2	0.303715	0.245513	0.209369	0.517865	0	0	1.93088	0.602933	0.574523	1.10135	1.62464
ENSMUSG00000021458	1440.83	874.056	875.842	1874.28	1580.97	1547.29	3454.45	2296.23	2207.48	1796.78	1998.02	1434.05	1365.54	2197.83	-0.686871	0.0116591	0.31539	Aopep	13	63112707	63473910	+	11294	protein_coding	aminopeptidase O [Source:MGI Symbol;Acc:MGI:1919311]	-	1280	973	1132	1966	1389	1344	3437	3126	2113	1784	1302	1623	7.46943	4.58986	4.55376	9.78098	8.30794	8.04899	18.2158	12.0712	11.6624	9.43779	10.1606
ENSMUSG00000091568	16.8847	0	5.41598	4.76674	52.3575	1.15125	5.02539	0	0	0	1.53458	0	13.4294	1.09333	3.65211	0.0117094	0.316337	Gm8206	14	16431564	16453014	+	2014	protein_coding	predicted gene 8206 [Source:MGI Symbol;Acc:MGI:3779788]	-	15	0	7	5	46	1	5	0	0	0	1	0	0.49086	0	0.15791	0.139495	1.5429	0.0335838	0.148603	0	0	0	0.043762
ENSMUSG00000073678	200.365	565.936	300.2	364.179	781.948	186.503	198	246.077	196.406	277.977	187.219	187.319	399.855	215.5	0.891189	0.0117404	0.316762	Pgap1	1	54512153	54596843	-	16611	protein_coding	post-GPI attachment to proteins 1 [Source:MGI Symbol;Acc:MGI:2443342]	-	178	630	388	382	687	162	197	335	188	276	122	212	0.706236	2.02059	1.06123	1.29215	2.79383	0.659643	0.709885	0.879543	0.705504	0.992742	0.647322
ENSMUSG00000057191	46.1515	269.493	209.676	45.7607	79.6745	21.8738	42.2133	27.9132	72.0851	46.3295	21.4841	40.6446	112.105	41.7783	1.42505	0.0117677	0.317087	AB124611	9	21437472	21456629	+	1447	protein_coding	cDNA sequence AB124611 [Source:MGI Symbol;Acc:MGI:3043001]	-	41	300	271	48	70	19	42	38	69	46	14	46	1.86742	11.0455	8.50888	1.86389	3.2679	0.888126	1.73739	1.14531	2.97247	1.89938	0.852739
ENSMUSG00000001870	2168	1224.4	1247.22	2784.73	2277.55	2987.5	3323.79	6090.22	3659.63	4424.46	2156.09	2498.76	2114.9	3692.16	-0.804185	0.0118068	0.317727	Ltbp1	17	75312563	75699507	+	10691	protein_coding	latent transforming growth factor beta binding protein 1 [Source:MGI Symbol;Acc:MGI:109151]	-	1926	1363	1612	2921	2001	2595	3307	8291	3503	4393	1405	2828	11.8731	6.79222	6.85044	15.3518	12.6435	16.4176	18.5154	33.8218	20.4249	24.5508	11.5828
ENSMUSG00000023015	59.6593	245.239	184.143	63.8744	78.5363	32.2351	33.1676	72.7212	44.9226	55.3939	26.0879	53.8983	110.615	47.6986	1.21073	0.0118737	0.319113	Racgap1	15	99518377	99549537	-	7079	protein_coding	Rac GTPase-activating protein 1 [Source:MGI Symbol;Acc:MGI:1349423]	-	53	273	238	67	69	28	33	99	43	55	17	61	0.493434	2.05459	1.52748	0.531802	0.65844	0.267532	0.279036	0.609918	0.378646	0.464209	0.211657
ENSMUSG00000031838	320.809	1069.89	938.512	277.425	283.414	229.1	265.341	286.478	291.475	191.361	245.533	255.354	519.858	255.923	1.02312	0.0118999	0.319242	Ifi30	8	71215419	71219307	-	980	protein_coding	interferon gamma inducible protein 30 [Source:MGI Symbol;Acc:MGI:2137648]	-	285	1191	1213	291	249	199	264	390	279	190	160	289	19.1666	64.747	56.2349	16.6845	17.1637	13.7346	16.1248	17.3559	17.7466	11.5838	14.3897
ENSMUSG00000024610	5391.85	21979	18521.9	3271.89	1904.22	2376.19	3233.34	3611.82	3242.79	4261.3	1500.82	4087.44	8907.5	3322.92	1.42255	0.0119093	0.319242	Cd74	18	60936920	60945724	+	1679	protein_coding	CD74 antigen (invariant polypeptide of major histocompatibility complex, class II antigen-associated) [Source:MGI Symbol;Acc:MGI:96534]	-	4790	24467	23939	3432	1673	2064	3217	4917	3104	4231	978	4626	188.023	776.362	647.779	114.853	67.3107	83.1474	114.688	127.72	115.241	150.562	51.3387
ENSMUSG00000076562	1.12565	15.2713	37.9119	0	0	0	0	0	0	0	0	0	9.05147	0	5.61318	0.011945	0.319483	Igkv4-50	6	69677751	69678271	-	352	IG_V_gene	immunoglobulin kappa variable 4-50 [Source:MGI Symbol;Acc:MGI:2685915]	-	1	17	49	0	0	0	0	0	0	0	0	0	0.187233	2.573	6.32448	0	0	0	0	0	0	0	0
ENSMUSG00000045441	99.0569	193.137	188.786	82.9414	106.991	55.2602	59.2996	56.5609	60.5933	90.6446	36.8299	85.7072	121.029	64.9393	0.896985	0.011949	0.319483	Gprin3	6	59324211	59403279	-	8339	protein_coding	GPRIN family member 3 [Source:MGI Symbol;Acc:MGI:1924785]	-	88	215	244	87	94	48	59	77	58	90	24	97	0.695495	1.37359	1.32937	0.586208	0.76147	0.389329	0.423502	0.402703	0.433562	0.64484	0.253661
ENSMUSG00000020992	2.25129	0	0	2.86005	0	0	9.0457	5.1419	5.22356	8.0573	0	12.3701	0.85189	6.63976	-2.99453	0.0120017	0.320478	4930512B01Rik	12	69837062	69887253	+	4603	lncRNA	RIKEN cDNA 4930512B01 gene [Source:MGI Symbol;Acc:MGI:1921974]	-	2	0	0	3	0	0	9	7	5	8	0	14	0.0286361	0	0	0.0366207	0	0	0.117036	0.0663231	0.0677121	0.103842	0
ENSMUSG00000054342	199.239	318.9	326.506	286.958	892.354	120.882	153.777	221.836	130.589	207.475	101.282	208.525	357.473	170.581	1.06536	0.0120574	0.321421	Kcnn4	7	24069688	24086115	+	5115	protein_coding	potassium intermediate/small conductance calcium-activated channel, subfamily N, member 4 [Source:MGI Symbol;Acc:MGI:1277957]	-	177	355	422	301	784	105	153	302	125	206	66	236	2.28062	3.69757	3.74833	3.30649	10.354	1.38846	1.79045	2.57495	1.52336	2.40627	1.13725
ENSMUSG00000032092	246.517	218.289	333.47	103.915	636.258	109.369	90.457	99.8999	165.064	121.867	79.7982	205.874	274.636	127.16	1.1093	0.0120954	0.321421	Mpzl2	9	44951097	44965313	+	6968	protein_coding	myelin protein zero-like 2 [Source:MGI Symbol;Acc:MGI:1289160]	-	219	243	431	109	559	95	90	136	158	121	52	233	2.07139	1.85794	2.81022	0.878952	5.41929	0.922158	0.773129	0.851214	1.41347	1.03753	0.657736
ENSMUSG00000036006	164.344	1538.81	1236.39	153.489	40.9755	166.932	117.594	110.184	198.495	60.4297	280.828	203.223	550.156	161.792	1.76709	0.0120986	0.321421	Ripor2	13	24685508	24917799	+	11825	protein_coding	RHO family interacting cell polarization regulator 2 [Source:MGI Symbol;Acc:MGI:2444879]	-	146	1713	1598	161	36	145	117	150	190	60	183	230	0.813724	7.71774	6.1397	0.765018	0.205655	0.829386	0.592246	0.55322	1.00159	0.303161	1.36397
ENSMUSG00000058019	0	0	0	1.9067	0	1.15125	4.02031	1.46912	0	9.06446	26.0879	0.883579	0.509659	6.92089	-3.74409	0.0121258	0.321421	Ces5a	8	94225692	94262458	-	2850	protein_coding	carboxylesterase 5A [Source:MGI Symbol;Acc:MGI:1915185]	-	0	0	0	2	0	1	4	2	0	9	17	1	0	0	0	0.0394305	0	0.0237326	0.0840103	0.030605	0	0.188678	0.525727
ENSMUSG00000010830	180.103	54.7969	85.882	249.777	192.357	250.973	290.467	476.728	388.633	360.564	207.168	233.265	168.982	326.138	-0.951366	0.0121291	0.321421	Kdelr3	15	79400612	79411940	+	1411	protein_coding	KDEL (Lys-Asp-Glu-Leu) endoplasmic reticulum protein retention receptor 3 [Source:MGI Symbol;Acc:MGI:2145953]	-	160	61	111	262	169	218	289	649	372	358	135	264	7.4734	2.30323	3.57411	10.4333	8.09093	10.4501	12.2599	20.0598	16.4344	15.1593	8.43263
ENSMUSG00000075010	308.427	600.072	383.761	163.976	292.519	158.873	165.838	137.362	148.349	243.733	110.49	226.196	317.938	171.995	0.885904	0.01213	0.321421	AW112010	19	11021557	11033245	-	1593	lncRNA	expressed sequence AW112010 [Source:MGI Symbol;Acc:MGI:2147706]	-	274	668	496	172	257	138	165	187	142	242	72	256	11.336	22.3406	14.1461	6.0668	10.8982	5.8594	6.19991	5.11957	5.55661	9.07659	3.98358
ENSMUSG00000043088	163.219	79.0513	77.3712	42.9007	673.819	36.8401	55.2793	34.5242	49.1015	18.1289	42.9683	128.119	178.867	54.6868	1.70748	0.0121703	0.322078	Il17re	6	113435445	113447719	+	5868	protein_coding	interleukin 17 receptor E [Source:MGI Symbol;Acc:MGI:1889371]	-	145	88	100	45	592	32	55	47	47	18	28	145	1.62856	0.798963	0.77425	0.430893	6.81507	0.36885	0.561035	0.349314	0.499281	0.183276	0.420556
ENSMUSG00000094356	0	12.5763	21.6639	0	11.3821	0	0	0	0	0	0	0	7.60373	0	5.36049	0.0122445	0.323233	Igkv8-28	6	70120577	70121150	-	370	IG_V_gene	immunoglobulin kappa variable 8-28 [Source:MGI Symbol;Acc:MGI:3642251]	-	0	14	28	0	10	0	0	0	0	0	0	0	0	2.01586	3.43817	0	1.82573	0	0	0	0	0	0
ENSMUSG00000024098	2237.79	1429.21	1535.82	2636.96	2159.18	2812.51	2906.69	4109.85	2782.07	3315.58	2904.96	2610.98	2135.25	3105.02	-0.540561	0.0122451	0.323233	Twsg1	17	66228967	66258221	-	5153	protein_coding	twisted gastrulation BMP signaling modulator 1 [Source:MGI Symbol;Acc:MGI:2137520]	-	1988	1591	1985	2766	1897	2443	2892	5595	2663	3292	1893	2955	25.4262	16.4492	17.5014	30.1605	24.8683	32.0666	33.5935	47.353	32.2143	38.1701	32.3778
ENSMUSG00000001119	2719.56	1687.93	1517.25	3594.13	2625.84	4242.37	4199.22	6182.04	5393.85	4536.26	3629.28	3112.85	2731.18	4508.91	-0.723474	0.0123888	0.326611	Col6a1	10	76544626	76562002	-	4380	protein_coding	collagen, type VI, alpha 1 [Source:MGI Symbol;Acc:MGI:88459]	-	2416	1879	1961	3770	2307	3685	4178	8416	5163	4504	2365	3523	36.3537	22.8553	20.3411	48.3631	35.5805	56.9054	57.0968	83.7991	73.4794	61.4395	47.5897
ENSMUSG00000056481	605.598	202.12	263.836	474.768	388.129	589.442	702.549	896.895	918.302	583.147	429.683	784.618	420.649	719.199	-0.775425	0.0124187	0.326983	Cd248	19	5118106	5120710	+	2605	protein_coding	CD248 antigen, endosialin [Source:MGI Symbol;Acc:MGI:1917695]	-	538	225	341	498	341	512	699	1221	879	579	280	888	13.6113	4.6016	5.94728	10.7416	8.84271	13.2939	16.0615	20.4416	21.0338	13.2799	9.47342
ENSMUSG00000105160	2.25129	156.306	107.546	22.8804	0	5.75627	0	8.08013	12.5365	3.02149	0	13.2537	49.1233	6.14864	2.9875	0.0124664	0.327476	A530030E21Rik	16	19062275	19063584	+	1310	TEC	RIKEN cDNA A530030E21 gene [Source:MGI Symbol;Acc:MGI:2444617]	-	2	174	139	24	0	5	0	11	12	3	0	15	0.10062	7.07639	4.82075	1.02941	0	0.25816	0	0.366209	0.571015	0.136827	0
ENSMUSG00000044867	10.1308	56.5936	35.5907	8.58014	0	4.60502	0	11.0184	1.04471	0	1.53458	0.883579	19.25	2.41354	2.95077	0.012469	0.327476	Gimap1os	6	48715266	48718378	-	3113	lncRNA	GTPase, IMAP family member 1, opposite strand [Source:MGI Symbol;Acc:MGI:3781523]	-	9	63	46	9	0	4	0	15	1	0	1	1	0.190541	1.07819	0.671352	0.162446	0	0.0869102	0	0.210145	0.0200243	0	0.0283124
ENSMUSG00000015355	68.6644	397.952	316.448	33.3672	28.4552	19.5713	33.1676	44.0735	80.4428	27.1934	26.0879	52.1312	144.076	43.8494	1.71638	0.0125005	0.327773	Cd48	1	171509577	171532826	+	1189	protein_coding	CD48 antigen [Source:MGI Symbol;Acc:MGI:88339]	-	61	443	409	35	25	17	33	60	77	27	17	59	3.38122	19.8498	15.6283	1.65399	1.42035	0.967068	1.66131	2.20078	4.03688	1.35677	1.26015
ENSMUSG00000052270	6.75388	0	13.1531	4.76674	0	3.45376	0	0	0	0	0	0	4.68791	0	4.66449	0.0125119	0.327773	Fpr2	17	18108086	18114214	+	1296	protein_coding	formyl peptide receptor 2 [Source:MGI Symbol;Acc:MGI:1278319]	-	6	0	17	5	0	3	0	0	0	0	0	0	0.305121	0	0.595958	0.216776	0	0.156569	0	0	0	0	0
ENSMUSG00000121168	3.37694	9.88142	4.64227	1.9067	6.82924	0	0	1.46912	0	0	0	0	4.43943	0.244853	3.62416	0.0125985	0.329404	ENSMUSG00000121168	5	105841570	105844003	-	1375	lncRNA	novel transcript	-	3	11	6	2	6	0	0	2	0	0	0	0	0.143795	0.42621	0.198253	0.0817286	0.294773	0	0	0.0634359	0	0	0
ENSMUSG00000048163	171.098	998.023	680.866	86.7547	68.2924	79.4365	83.4215	108.715	94.0241	119.852	102.817	199.689	347.412	118.086	1.55713	0.0126059	0.329404	Selplg	5	113956597	113970705	-	4272	protein_coding	selectin, platelet (p-selectin) ligand [Source:MGI Symbol;Acc:MGI:106689]	-	152	1111	880	91	60	69	83	148	90	119	67	226	2.34497	13.8553	9.35886	1.1969	0.948765	1.09247	1.16296	1.51091	1.31325	1.66433	1.38229
ENSMUSG00000076538	0	20.6611	146.232	0	0	0	0	0	0	0	0	0.883579	27.8154	0.147263	7.49427	0.0126414	0.329917	Igkv13-84	6	68916586	68917051	+	347	IG_V_gene	immunoglobulin kappa chain variable 13-84 [Source:MGI Symbol;Acc:MGI:96514]	-	0	23	189	0	0	0	0	0	0	0	0	1	0	3.53128	24.7459	0	0	0	0	0	0	0	0
ENSMUSG00000097415	396.228	1021.38	860.368	311.745	541.787	240.612	298.508	290.15	333.263	345.457	174.942	362.267	562.02	300.765	0.901723	0.0127698	0.332849	AU020206	7	75418786	75431869	-	3211	lncRNA	expressed sequence AU020206 [Source:MGI Symbol;Acc:MGI:2142134]	-	352	1137	1112	327	476	209	297	395	319	343	114	410	7.22483	18.8649	15.7339	5.72208	10.0139	4.40246	5.53648	5.36494	6.19281	6.3823	3.12911
ENSMUSG00000042064	0	17.0679	7.73712	0.953349	31.8698	1.15125	0	0	0	0	0	3.53432	9.79657	0.589053	3.95999	0.0128272	0.33348	Myo3b	2	69869470	70259542	+	7039	protein_coding	myosin IIIB [Source:MGI Symbol;Acc:MGI:2448580]	-	0	19	10	1	28	1	0	0	0	0	0	4	0	0.143806	0.0645447	0.00798244	0.268711	0.00960901	0	0	0	0	0
ENSMUSG00000067764	0	48.5088	26.3062	0	0	0	0	0.734558	0	0	0	0	12.4692	0.122426	5.59234	0.0128362	0.33348	Xlr5c	X	72326502	72336582	-	1665	protein_coding	X-linked lymphocyte-regulated 5C [Source:MGI Symbol;Acc:MGI:1350981]	-	0	54	34	0	0	0	0	1	0	0	0	0	0	1.72788	0.927761	0	0	0	0	0.0261935	0	0	0
ENSMUSG00000117679	466.018	448.257	455.716	498.601	400.649	409.846	502.539	562.671	554.742	525.739	520.223	552.237	446.515	536.358	-0.264329	0.0128422	0.33348	Apbb3	18	36804207	36812419	-	3477	protein_coding	amyloid beta (A4) precursor protein-binding, family B, member 3 [Source:MGI Symbol;Acc:MGI:108404]	-	414	499	589	523	352	356	500	766	531	522	339	625	7.84732	7.64592	7.6963	8.45169	6.83875	6.92524	8.60761	9.60798	9.51979	8.96993	8.59313
ENSMUSG00000038544	267.904	307.222	341.207	269.798	340.324	206.074	138.701	207.145	198.495	236.683	164.2	258.889	288.755	200.686	0.523325	0.0128906	0.334317	Inip	4	59769637	59801589	-	5995	protein_coding	INTS3 and NABP interacting protein [Source:MGI Symbol;Acc:MGI:1913459]	-	238	342	441	283	299	179	138	282	190	235	107	293	2.61646	3.03928	3.34211	2.65243	3.36915	2.01955	1.37787	2.05148	1.97561	2.34208	1.57308
ENSMUSG00000014303	450.259	285.663	313.353	554.849	333.495	516.913	685.463	686.077	668.616	616.383	478.789	470.064	409.089	600.899	-0.55611	0.012919	0.334637	Glis2	16	4412577	4442788	+	4373	protein_coding	GLIS family zinc finger 2 [Source:MGI Symbol;Acc:MGI:1932535]	zf-C2H2	400	318	405	582	293	449	682	934	640	612	312	532	6.02846	3.8742	4.20772	7.47808	4.52613	6.94475	9.33517	9.31484	9.123	8.36171	6.28827
ENSMUSG00000067768	5.62823	70.0682	75.05	14.3002	14.7967	21.8738	6.03047	13.9566	7.31298	15.1074	0	15.0208	33.6195	9.57139	1.79654	0.0129553	0.334754	Xlr4b	X	72257939	72266059	+	2560	protein_coding	X-linked lymphocyte-regulated 4B [Source:MGI Symbol;Acc:MGI:1350975]	-	5	78	97	15	13	19	6	19	7	15	0	17	0.128723	1.62326	1.72149	0.329229	0.343038	0.502	0.140291	0.323684	0.170449	0.350086	0
ENSMUSG00000017146	6.75388	49.4071	65.7655	20.0203	17.0731	17.2688	6.03047	16.1603	12.5365	10.0716	15.3458	7.95221	29.3815	11.3495	1.38701	0.0129558	0.334754	Brca1	11	101379590	101442781	-	8533	protein_coding	breast cancer 1, early onset [Source:MGI Symbol;Acc:MGI:104537]	-	6	55	85	21	15	15	6	22	12	10	10	9	0.046342	0.343396	0.452573	0.138282	0.118749	0.118899	0.0420888	0.112442	0.0876631	0.0700199	0.103289
ENSMUSG00000086843	529.054	263.205	302.521	722.638	553.169	840.415	768.885	1637.33	1213.96	1021.26	721.253	531.031	535.167	982.286	-0.877059	0.0130428	0.336475	E030013I19Rik	2	12305757	12317126	+	3769	lncRNA	RIKEN cDNA E030013I19 gene [Source:MGI Symbol;Acc:MGI:2443735]	-	470	293	391	758	486	730	765	2229	1162	1014	470	601	8.21859	4.14167	4.71327	11.3003	8.71062	13.1005	12.1493	25.7924	19.2184	16.0744	10.9908
ENSMUSG00000037321	764.314	1934.96	1546.65	458.561	1157.56	474.317	610.082	527.412	608.022	695.949	290.036	573.443	1056.06	550.824	0.93882	0.0130549	0.336475	Tap1	17	34406527	34416199	+	5476	protein_coding	transporter 1, ATP-binding cassette, sub-family B (MDR/TAP) [Source:MGI Symbol;Acc:MGI:98483]	-	679	2154	1999	481	1017	412	607	718	582	691	189	649	8.17207	20.9564	16.5852	4.93547	12.5457	5.0889	6.63503	5.71833	6.62517	7.53942	3.04197
ENSMUSG00000032446	4.50259	143.73	92.0717	2.86005	17.0731	6.90752	0	7.34558	0	8.0573	23.0187	4.41789	44.5241	7.13991	2.66576	0.0130758	0.336596	Eomes	9	118307280	118315200	+	4155	protein_coding	eomesodermin [Source:MGI Symbol;Acc:MGI:1201683]	T-box	4	160	119	3	15	6	0	10	0	8	15	5	0.0634475	2.05155	1.30121	0.0405692	0.24387	0.097672	0	0.104963	0	0.115038	0.318183
ENSMUSG00000027827	535.808	181.459	216.639	702.618	331.218	832.357	766.874	1337.63	679.063	1163.27	979.062	568.141	466.683	915.674	-0.973048	0.0131758	0.338751	Kcnab1	3	64856617	65285644	+	11174	protein_coding	potassium voltage-gated channel, shaker-related subfamily, beta member 1 [Source:MGI Symbol;Acc:MGI:109155]	-	476	202	280	737	291	723	763	1821	650	1155	638	643	2.80753	0.963112	1.13847	3.706	1.75923	4.37642	4.08727	7.10737	3.62612	6.17585	5.03232
ENSMUSG00000042436	1551.14	535.393	649.144	1205.99	1107.48	2353.16	2169.96	3877	2676.55	2480.64	1807.74	1195.48	1233.72	2367.89	-0.941008	0.0132332	0.339806	Mfap4	11	61376257	61379726	+	1922	protein_coding	microfibrillar-associated protein 4 [Source:MGI Symbol;Acc:MGI:1342276]	-	1378	596	839	1265	973	2044	2159	5278	2562	2463	1178	1353	47.2521	16.5206	19.8326	36.9814	34.1978	71.9312	67.2383	119.763	83.0927	76.5657	54.0192
ENSMUSG00000007034	13.5078	0	0	0.953349	92.1948	1.15125	0	0	0	0	0	0	17.9679	0	6.59638	0.0132639	0.339883	Slc44a4	17	35133442	35149412	+	3112	protein_coding	solute carrier family 44, member 4 [Source:MGI Symbol;Acc:MGI:1917379]	-	12	0	0	1	81	1	0	0	0	0	0	0	0.254137	0	0	0.0180554	1.75826	0.0217345	0	0	0	0	0
ENSMUSG00000096638	0	8.98311	28.6273	0	0	8.05878	0	0	0	0	0	0	7.61154	0	5.36297	0.0132741	0.339883	Ighv2-9	12	113842716	113843161	-	362	IG_V_gene	immunoglobulin heavy variable 2-9 [Source:MGI Symbol;Acc:MGI:4439624]	-	0	10	37	0	0	7	0	0	0	0	0	0	0	1.47172	4.64371	0	0	1.30791	0	0	0	0	0
ENSMUSG00000044033	173.35	150.916	129.21	308.885	169.593	234.856	326.65	485.543	393.856	326.321	316.124	143.14	194.468	331.939	-0.772401	0.0132854	0.339883	Ccdc141	2	76840246	77000980	-	11717	protein_coding	coiled-coil domain containing 141 [Source:MGI Symbol;Acc:MGI:1919735]	-	154	168	167	324	149	204	325	661	377	324	206	162	0.866223	0.763883	0.647547	1.55373	0.85903	1.17762	1.66029	2.46033	2.00568	1.65216	1.54956
ENSMUSG00000046805	540.31	2214.34	1440.65	278.378	162.764	115.125	281.422	345.977	353.113	298.12	89.0057	260.656	791.927	271.382	1.54473	0.0133644	0.340147	Mpeg1	19	12438143	12442647	+	4334	protein_coding	macrophage expressed gene 1 [Source:MGI Symbol;Acc:MGI:1333743]	-	480	2465	1862	292	143	100	280	471	338	296	58	295	7.29924	30.3014	19.5192	3.78565	2.22888	1.56063	3.86711	4.73958	4.86144	4.08062	1.17949
ENSMUSG00000026981	72.0414	64.6784	154.742	8.58014	58.0486	2.30251	0	14.6912	22.9837	24.1719	4.60374	16.788	60.0656	13.8731	2.1103	0.0133676	0.340147	Il1rn	2	24226865	24241506	+	5535	protein_coding	interleukin 1 receptor antagonist [Source:MGI Symbol;Acc:MGI:96547]	-	64	72	200	9	51	2	0	20	22	24	3	19	0.762058	0.693025	1.64166	0.0913633	0.622431	0.0244401	0	0.157587	0.247766	0.25907	0.0477705
ENSMUSG00000085412	20.2616	17.9662	58.8021	9.53349	20.4877	24.1763	3.01523	10.2838	8.35769	15.1074	7.6729	15.9044	25.2046	10.0569	1.3225	0.0133879	0.340147	Halr1	6	52079903	52091977	+	5500	lncRNA	Hoxa adjacent long noncoding RNA 1 [Source:MGI Symbol;Acc:MGI:3705267]	-	18	20	76	10	18	21	3	14	8	15	5	18	0.215693	0.193732	0.627802	0.102161	0.22108	0.258254	0.0326495	0.111013	0.0906702	0.162949	0.0801242
ENSMUSG00000086564	6.75388	22.4578	34.0433	4.76674	0	1.15125	5.02539	1.46912	0	0	0	0	11.5288	1.08242	3.3873	0.0134065	0.340147	Cd101	3	100900845	100936872	-	3330	protein_coding	CD101 antigen [Source:MGI Symbol;Acc:MGI:2685862]	-	6	25	44	5	0	1	5	2	0	0	0	0	0.11875	0.399972	0.600316	0.084367	0	0.0203117	0.0898759	0.0261935	0	0	0
ENSMUSG00000085565	3.37694	0	4.64227	8.58014	0	8.05878	22.1117	13.222	15.6707	44.3151	16.8804	0.883579	4.10969	18.8473	-2.19584	0.0134134	0.340147	Gm15721	5	147886692	147893976	-	3308	lncRNA	predicted gene 15721 [Source:MGI Symbol;Acc:MGI:3783165]	-	3	0	6	9	0	7	22	18	15	44	11	1	0.0597697	0	0.0824057	0.15287	0	0.143127	0.398084	0.237309	0.282659	0.794713	0.293078
ENSMUSG00000060149	70.9157	91.6277	79.6923	79.128	108.13	61.0165	57.2894	52.1536	66.8616	43.308	56.7795	61.8505	81.7516	56.3738	0.538099	0.0134222	0.340147	BC002059	17	17171801	17194425	+	2097	lncRNA	cDNA sequence BC002059 [Source:MGI Symbol;Acc:MGI:2384864]	-	63	102	103	83	95	53	57	71	64	43	37	70	1.98001	2.59141	2.23157	2.22396	3.0603	1.70949	1.62702	1.47662	1.90247	1.22516	1.5551
ENSMUSG00000032565	264.527	278.476	208.902	174.463	244.715	240.612	143.726	155.726	129.544	168.196	220.98	194.387	235.282	168.76	0.482429	0.0134252	0.340147	Nudt16	9	105006102	105009023	-	2592	protein_coding	nudix (nucleoside diphosphate linked moiety X)-type motif 16 [Source:MGI Symbol;Acc:MGI:1922936]	-	235	310	270	183	215	209	143	212	124	167	144	220	5.97528	6.37178	4.73261	3.96701	5.60328	5.45382	3.30231	3.56705	2.98211	3.8495	4.89648
ENSMUSG00000020473	5770.06	3991.19	3668.94	5987.03	4485.67	8245.28	7836.59	11912.3	7991	8430.95	9350.2	4917.12	5358.03	8406.36	-0.649853	0.0134268	0.340147	Aebp1	11	5811947	5822088	+	4058	protein_coding	AE binding protein 1 [Source:MGI Symbol;Acc:MGI:1197012]	-	5126	4443	4742	6280	3941	7162	7797	16217	7649	8371	6093	5565	83.2515	58.3308	53.091	86.9549	65.6044	119.375	115.009	174.288	117.498	123.25	132.335
ENSMUSG00000042272	414.238	397.952	354.36	431.867	330.08	339.62	503.544	545.042	549.518	568.039	417.406	384.357	378.019	494.651	-0.388678	0.0134536	0.340408	Sestd1	2	77010684	77110936	-	9857	protein_coding	SEC14 and spectrin domains 1 [Source:MGI Symbol;Acc:MGI:1916262]	-	368	443	458	453	290	295	501	742	526	564	272	435	2.46053	2.39438	2.11102	2.58226	1.98743	2.02426	3.04236	3.28297	3.32643	3.41867	2.43209
ENSMUSG00000120309	16.8847	27.8476	46.4227	10.4868	0	6.90752	9.0457	5.87646	3.13414	2.01432	3.06916	4.41789	18.0916	4.59295	1.97496	0.0135035	0.341254	ENSMUSG00000120309	15	96361597	96372635	-	3028	lncRNA	novel transcript	-	15	31	60	11	0	6	9	8	3	2	2	5	0.326483	0.545431	0.900258	0.204119	0	0.134025	0.177912	0.115224	0.0617594	0.0394637	0.0582144
ENSMUSG00000056145	56.2823	291.053	188.786	111.542	101.3	56.4114	76.3859	49.2154	59.5486	54.3868	69.0561	89.2415	134.229	66.3057	1.02108	0.0135319	0.341557	AI504432	3	106946820	106961663	+	5569	lncRNA	expressed sequence AI504432 [Source:MGI Symbol;Acc:MGI:2139742]	-	50	324	244	117	89	49	76	67	57	54	45	101	0.591723	3.09957	1.9906	1.18047	1.07957	0.595126	0.816872	0.524693	0.638021	0.579348	0.712183
ENSMUSG00000035459	16.8847	593.783	347.397	14.3002	44.3901	222.192	26.132	13.222	6.26827	0	110.49	1.76716	206.491	26.3132	2.98075	0.0135504	0.341608	Stab2	10	86677062	86843889	-	8757	protein_coding	stabilin 2 [Source:MGI Symbol;Acc:MGI:2178743]	-	15	661	449	15	39	193	26	18	6	0	72	2	0.112892	4.02143	2.3295	0.096246	0.300849	1.49071	0.17772	0.0896448	0.0427104	0	0.724659
ENSMUSG00000052229	48.4028	71.8649	64.9918	84.8481	94.4712	64.4702	160.812	86.6778	106.561	119.852	90.5403	90.125	71.5082	109.095	-0.609634	0.0136019	0.342481	Gpr17	18	32076050	32082689	-	5195	protein_coding	G protein-coupled receptor 17 [Source:MGI Symbol;Acc:MGI:3584514]	-	43	80	84	89	83	56	160	118	102	119	59	102	0.545517	0.820424	0.734624	0.962612	1.07927	0.729109	1.84354	0.990614	1.22392	1.36863	1.00097
ENSMUSG00000025497	4.50259	9.88142	13.1531	2.86005	0	0	0	0.734558	1.04471	0	0	0	5.06619	0.296545	3.82292	0.0136344	0.342481	Cdhr5	7	140848996	140856699	-	2739	protein_coding	cadherin-related family member 5 [Source:MGI Symbol;Acc:MGI:1919290]	-	4	11	17	3	0	0	0	1	1	0	0	0	0.0962484	0.213961	0.281987	0.0615426	0	0	0	0.0159227	0.0227586	0	0
ENSMUSG00000030651	7.87953	149.12	83.5609	7.62679	12.5203	1.15125	10.0508	5.87646	1.04471	0	0	21.2059	43.643	6.36297	2.76435	0.0136615	0.342481	Art2b	7	101226177	101234807	-	2828	protein_coding	ADP-ribosyltransferase 2b [Source:MGI Symbol;Acc:MGI:107545]	-	7	166	108	8	11	1	10	8	1	0	0	24	0.163134	3.12725	1.73507	0.158949	0.262756	0.0239172	0.21166	0.123373	0.0220424	0	0
ENSMUSG00000002257	75.4183	332.375	297.879	68.6411	176.422	103.613	108.548	110.184	94.0241	51.3653	36.8299	85.7072	175.725	81.1097	1.11323	0.0136747	0.342481	Def6	17	28426752	28447582	+	2672	protein_coding	differentially expressed in FDCP 6 [Source:MGI Symbol;Acc:MGI:1346328]	-	67	370	385	72	155	90	108	150	90	51	24	97	1.65259	7.37733	6.5463	1.51406	3.91863	2.27822	2.41938	2.44829	2.09963	1.1404	0.791646
ENSMUSG00000057069	204.868	453.647	471.19	282.191	267.479	181.898	180.914	205.676	153.573	185.318	133.509	266.841	310.212	187.638	0.724696	0.0136764	0.342481	Ero1b	13	12580755	12626285	+	6653	protein_coding	endoplasmic reticulum oxidoreductase 1 beta [Source:MGI Symbol;Acc:MGI:1914725]	-	182	505	609	296	235	158	180	280	147	184	87	302	1.80293	4.04397	4.15883	2.49989	2.3861	1.60631	1.61947	1.83547	1.37733	1.65243	1.15255
ENSMUSG00000032226	6.75388	0	1.54742	0	44.3901	0	0	0	0	0	0	0	8.7819	0	5.56163	0.0136847	0.342481	Gcnt3	9	69938778	69945370	-	4301	protein_coding	glucosaminyl (N-acetyl) transferase 3, mucin type [Source:MGI Symbol;Acc:MGI:1919327]	-	6	0	2	0	39	0	0	0	0	0	0	0	0.0919406	0	0.0211267	0	0.612539	0	0	0	0	0	0
ENSMUSG00000026117	45.0259	582.105	320.317	20.0203	12.5203	18.4201	14.0711	24.975	36.5649	14.1003	70.5907	76.8714	166.401	39.5289	2.0771	0.0137006	0.342481	Zap70	1	36800879	36821899	+	2992	protein_coding	zeta-chain (TCR) associated protein kinase [Source:MGI Symbol;Acc:MGI:99613]	-	40	648	414	21	11	16	14	34	35	14	46	87	0.881097	11.5384	6.28652	0.39437	0.248353	0.3617	0.280081	0.495593	0.729195	0.279569	1.35504
ENSMUSG00000029718	1577.03	724.937	729.61	1778.95	804.712	1672.77	1879.5	2718.6	2389.26	1745.41	1646.61	1693.82	1214.67	2012.2	-0.728614	0.0137593	0.343536	Pcolce	5	137603365	137612046	-	3823	protein_coding	procollagen C-endopeptidase enhancer protein [Source:MGI Symbol;Acc:MGI:105099]	-	1401	807	943	1866	707	1453	1870	3701	2287	1733	1073	1917	24.1523	11.2461	11.2067	27.4255	12.4926	25.707	29.2789	42.2204	37.2906	27.0843	24.7373
ENSMUSG00000112657	10.1308	4.49155	1.54742	0.953349	14.7967	3.45376	0	2.93823	0	0	0	0	5.8956	0.489705	3.33838	0.0138024	0.344014	BC106175	12	8528874	8532157	-	2064	transcribed_processed_pseudogene	cDNA sequence BC106175 [Source:MGI Symbol;Acc:MGI:3628444]	-	9	5	2	1	13	3	0	4	0	0	0	0	0.287381	0.129061	0.0440242	0.0272231	0.425473	0.0983108	0	0.0845197	0	0	0
ENSMUSG00000087150	27.0155	32.3392	27.8536	26.6938	169.593	10.3613	10.0508	17.6294	20.8942	5.03581	0	26.5074	48.976	13.3529	1.85837	0.0138116	0.344014	BC064078	6	128969873	128985006	+	2592	transcribed_unprocessed_pseudogene	cDNA sequence BC064078 [Source:MGI Symbol;Acc:MGI:3040692]	-	24	36	36	28	149	9	10	24	20	5	0	30	0.610242	0.739948	0.631014	0.606973	3.8832	0.234854	0.230931	0.403817	0.480986	0.115255	0
ENSMUSG00000021598	387.222	439.274	330.375	339.392	422.275	297.024	268.356	278.397	266.402	260.855	237.86	356.082	369.26	277.992	0.407136	0.0139516	0.346333	Med10	13	69950514	69964223	+	4491	protein_coding	mediator complex subunit 10 [Source:MGI Symbol;Acc:MGI:106331]	-	344	489	427	356	371	258	267	379	255	259	155	403	5.04825	5.80096	4.31973	4.45403	5.58045	3.88567	3.55865	3.68048	3.53944	3.44572	3.0419
ENSMUSG00000036545	1813.42	968.379	789.186	1734.14	962.923	2242.64	2161.92	3688.95	2886.54	2751.57	1410.28	1863.47	1418.45	2460.45	-0.795048	0.0139544	0.346333	Adamts2	11	50492911	50698400	+	9336	protein_coding	a disintegrin-like and metallopeptidase (reprolysin type) with thrombospondin type 1 motif, 2 [Source:MGI Symbol;Acc:MGI:1347356]	-	1611	1078	1020	1819	846	1948	2151	5022	2763	2732	919	2109	11.3726	6.15165	4.96376	10.9476	6.12136	14.113	13.791	23.4598	18.4483	17.4841	8.67583
ENSMUSG00000029061	583.085	316.205	340.433	616.817	722.762	659.669	1033.22	1153.99	1147.09	943.711	546.311	543.401	539.828	894.621	-0.729986	0.0139698	0.346333	Mmp23	4	155735112	155737841	-	2340	protein_coding	matrix metallopeptidase 23 [Source:MGI Symbol;Acc:MGI:1347361]	-	518	352	440	647	635	573	1028	1571	1098	937	356	615	14.5895	8.01421	8.54296	15.5359	18.3314	16.5626	26.2963	29.2798	29.2499	23.9247	13.4088
ENSMUSG00000017756	2247.92	2471.25	3051.52	1223.15	3929.09	1606	1556.87	1294.29	1704.97	1590.31	825.604	1738	2421.49	1451.67	0.737911	0.0139715	0.346333	Slc12a7	13	73881213	73964873	+	12669	protein_coding	solute carrier family 12, member 7 [Source:MGI Symbol;Acc:MGI:1342283]	-	1997	2751	3944	1283	3452	1395	1549	1762	1632	1579	538	1967	10.3887	11.5686	14.1438	5.69025	18.4063	7.44769	7.31857	6.06557	8.02999	7.44668	3.7428
ENSMUSG00000058914	42.7746	41.3223	22.4376	29.5538	29.5934	28.7814	39.198	90.3506	97.1582	21.1504	78.2636	50.364	32.4105	62.7475	-0.954147	0.0140105	0.346593	C1qtnf3	15	10952418	10980236	+	2557	protein_coding	C1q and tumor necrosis factor related protein 3 [Source:MGI Symbol;Acc:MGI:1932136]	-	38	46	29	31	26	25	39	123	93	21	51	57	0.979441	0.958432	0.515275	0.681205	0.686881	0.661301	0.912959	2.09789	2.2672	0.490695	1.75791
ENSMUSG00000030084	1555.64	1731.94	2230.61	951.442	1257.72	921.003	966.885	1125.34	860.843	835.945	923.818	1035.55	1441.39	958.064	0.589412	0.0140284	0.346593	Plxna1	6	89293296	89339602	-	9054	protein_coding	plexin A1 [Source:MGI Symbol;Acc:MGI:107685]	-	1382	1928	2883	998	1105	800	962	1532	824	830	602	1172	10.0599	11.3449	14.4669	6.19351	8.24443	5.97639	6.35993	7.37949	5.67315	5.47723	5.8602
ENSMUSG00000021870	3464.74	2954.54	3292.14	4025.04	3879.01	3484.85	4665.57	6602.2	4778.51	4758.84	4324.45	3373.5	3516.72	4750.51	-0.434038	0.0140321	0.346593	Slmap	14	26134323	26256086	-	8054	protein_coding	sarcolemma associated protein [Source:MGI Symbol;Acc:MGI:1933549]	-	3078	3289	4255	4222	3408	3027	4642	8988	4574	4725	2818	3818	25.1874	21.7564	24.0027	29.4546	28.5842	25.4209	34.4994	48.6698	35.4015	35.052	30.838
ENSMUSG00000025997	150.837	440.172	331.922	92.4748	468.941	157.722	102.518	89.616	72.0851	87.6231	288.501	108.68	273.678	124.837	1.13744	0.0141764	0.348799	Ikzf2	1	69570373	69726404	-	11613	protein_coding	IKAROS family zinc finger 2 [Source:MGI Symbol;Acc:MGI:1342541]	zf-C2H2	134	490	429	97	412	137	102	122	69	87	188	123	0.760477	2.24794	1.67836	0.469325	2.39658	0.797932	0.525743	0.458166	0.370375	0.447608	1.42682
ENSMUSG00000004231	16.8847	0	0	0	166.178	1.15125	0	0	0	0	0	0	30.7024	0	7.36989	0.0141873	0.348799	Pax2	19	44744484	44826310	+	5409	protein_coding	paired box 2 [Source:MGI Symbol;Acc:MGI:97486]	PAX	15	0	0	0	146	1	0	0	0	0	0	0	0.182768	0	0	0	1.82337	0.0125047	0	0	0	0	0
ENSMUSG00000085569	11.2565	0	0	6.67344	86.5037	3.45376	0	0	3.13414	2.01432	0	3.53432	17.9812	1.44713	3.61626	0.0141982	0.348799	Gm12602	4	89018103	89046466	-	2883	lncRNA	predicted gene 12602 [Source:MGI Symbol;Acc:MGI:3651757]	-	10	0	0	7	76	3	0	0	3	2	0	4	0.228602	0	0	0.136427	1.78077	0.0703828	0	0	0.0648655	0.0414485	0
ENSMUSG00000033579	87.8004	18.8645	12.3794	12.3935	603.25	29.9326	63.3199	35.9933	36.5649	8.0573	9.20748	2.65074	127.437	25.9656	2.29174	0.0142028	0.348799	Fa2h	8	112071767	112120456	-	3008	protein_coding	fatty acid 2-hydroxylase [Source:MGI Symbol;Acc:MGI:2443327]	-	78	21	16	13	530	26	63	49	35	8	6	3	1.709	0.371942	0.241665	0.242836	11.9025	0.584636	1.25366	0.710438	0.725317	0.158904	0.175804
ENSMUSG00000021457	283.663	2346.39	1822.09	276.471	209.43	165.781	274.386	277.663	426.242	359.557	153.458	288.93	850.637	296.706	1.51956	0.0142237	0.348799	Syk	13	52737209	52802828	+	9362	protein_coding	spleen tyrosine kinase [Source:MGI Symbol;Acc:MGI:99515]	-	252	2612	2355	290	184	144	273	378	408	357	100	327	1.77402	14.8641	11.4286	1.74051	1.32766	1.04036	1.74547	1.76089	2.71662	2.27836	0.941429
ENSMUSG00000020607	218.375	44.0172	45.649	47.6674	1222.43	155.419	124.63	82.2705	51.1909	132.945	64.4524	45.0625	288.927	83.4252	1.79115	0.0142275	0.348799	Lratd1	12	14196831	14202055	-	4308	protein_coding	LRAT domain containing 1 [Source:MGI Symbol;Acc:MGI:2145011]	-	194	49	59	50	1074	135	124	112	49	132	42	51	2.96792	0.605975	0.622226	0.65214	16.841	2.11957	1.72291	1.13384	0.709019	1.83072	0.859271
ENSMUSG00000020866	43.9002	57.4919	59.5758	102.008	95.6094	160.024	217.097	200.534	151.483	84.6016	174.942	119.283	86.435	157.99	-0.872748	0.0142391	0.348799	Cacna1g	11	94299217	94365024	-	10137	protein_coding	calcium channel, voltage-dependent, T type, alpha 1G subunit [Source:MGI Symbol;Acc:MGI:1201678]	-	39	64	77	107	84	139	216	273	145	84	114	135	0.25356	0.33636	0.345106	0.593091	0.559769	0.92746	1.27545	1.17452	0.891653	0.4951	0.991178
ENSMUSG00000035711	144.083	1266.62	837.93	140.142	138.861	122.033	212.071	124.875	232.971	151.074	85.9365	159.044	441.611	160.995	1.45597	0.0143319	0.350659	Dok3	13	55671044	55677109	-	2459	protein_coding	docking protein 3 [Source:MGI Symbol;Acc:MGI:1351490]	-	128	1410	1083	147	122	106	211	170	223	150	56	180	3.43065	30.5488	20.0097	3.35896	3.35151	2.91566	5.13619	3.01508	5.65306	3.64465	2.00718
ENSMUSG00000076587	1.12565	27.8476	154.742	0.953349	0	0	0	1.46912	6.26827	0	4.60374	0	30.7782	2.05685	3.93357	0.0144342	0.352747	Igkv6-20	6	70312825	70313491	-	375	IG_V_gene	immunoglobulin kappa variable 6-20 [Source:MGI Symbol;Acc:MGI:1330836]	-	1	31	200	1	0	0	0	2	6	0	3	0	0.17575	4.40417	24.2309	0.149836	0	0	0	0.232598	0.997372	0	0.705093
ENSMUSG00000082088	22.5129	36.8307	21.6639	3.8134	62.6014	10.3613	2.01016	5.87646	17.7601	11.0788	6.13832	8.83579	26.2973	8.6166	1.60742	0.0144819	0.353418	Gm15753	5	137718616	137720002	-	1062	unprocessed_pseudogene	predicted gene 15753 [Source:MGI Symbol;Acc:MGI:3783195]	-	20	41	28	4	55	9	2	8	17	11	4	10	1.24117	2.05681	1.19786	0.211632	3.49846	0.573202	0.112726	0.328529	0.997842	0.618858	0.331965
ENSMUSG00000120036	75.4183	79.0513	94.3928	39.0873	78.5363	34.5376	24.1219	33.7897	34.4755	51.3653	33.7608	50.364	66.8373	37.9795	0.815846	0.0145109	0.353418	ENSMUSG00000120036	9	44515117	44515892	-	776	lncRNA	novel transcript	-	67	88	122	41	69	30	24	46	33	51	22	57	5.69035	6.04164	7.14282	2.96872	6.00656	2.61487	1.85126	2.58526	2.65088	3.92673	2.49872
ENSMUSG00000034353	727.168	318.9	314.901	929.515	727.314	802.424	926.682	1229.65	1011.28	783.572	2395.48	787.269	636.704	1188.99	-0.900886	0.0145128	0.353418	Ramp1	1	91107544	91152918	+	3022	protein_coding	receptor (calcitonin) activity modifying protein 1 [Source:MGI Symbol;Acc:MGI:1858418]	-	646	355	407	975	639	697	922	1674	968	778	1561	891	14.0885	6.25847	6.11887	18.1283	14.2838	15.6001	18.2622	24.1584	19.9673	15.3818	45.5266
ENSMUSG00000023191	853.24	541.681	503.686	837.04	960.647	1112.11	1435.25	1750.45	1438.57	1440.24	767.29	864.14	801.401	1282.66	-0.67955	0.0145499	0.353906	P3h3	6	124818052	124834715	-	3930	protein_coding	prolyl 3-hydroxylase 3 [Source:MGI Symbol;Acc:MGI:1315208]	-	758	603	651	878	844	966	1428	2383	1377	1430	500	978	12.7117	8.17445	7.52593	12.553	14.5074	16.6255	21.7497	26.4447	21.8413	21.7404	11.2133
ENSMUSG00000091831	2.25129	6.28817	0	0.953349	6.82924	3.45376	0	0	0	0	0	0	3.29597	0	4.14455	0.0145742	1	Gm4707	17	71765298	71766913	-	1616	processed_pseudogene	predicted gene 4707 [Source:MGI Symbol;Acc:MGI:3782887]	-	2	7	0	1	6	3	0	0	0	0	0	0	0.0815669	0.230776	0	0.03477	0.250812	0.125565	0	0	0	0	0
ENSMUSG00000027420	18.0103	5.38986	15.4742	20.0203	15.9349	18.4201	41.2082	26.4441	30.2966	59.4226	21.4841	15.0208	15.5416	32.3127	-1.06311	0.0145814	0.354123	Bfsp1	2	143668448	143705093	-	2390	protein_coding	beaded filament structural protein 1, in lens-CP94 [Source:MGI Symbol;Acc:MGI:101770]	-	16	6	20	21	14	16	41	36	29	59	14	17	0.441212	0.133748	0.380193	0.493706	0.395703	0.452806	1.02684	0.65692	0.756376	1.47495	0.516281
ENSMUSG00000046694	69.7901	67.3733	68.8604	180.183	124.065	105.915	270.366	441.469	166.109	179.275	96.6786	97.1937	102.698	208.515	-1.02479	0.0146122	0.354123	Tent5b	4	133207443	133215249	+	2287	protein_coding	terminal nucleotidyltransferase 5B [Source:MGI Symbol;Acc:MGI:2140500]	-	62	75	89	189	109	92	269	601	159	178	63	110	1.7867	1.74715	1.76805	4.64347	3.21958	2.72089	7.0405	11.4608	4.33379	4.65026	2.4279
ENSMUSG00000048603	21.3873	22.4578	17.7954	22.8804	22.7641	21.8738	15.0762	15.4257	15.6707	5.03581	3.06916	7.95221	21.5265	10.3716	1.01752	0.0146255	0.354123	Gm9828	13	98452930	98463737	+	4501	lncRNA	predicted gene 9828 [Source:MGI Symbol;Acc:MGI:3642913]	-	19	25	23	24	20	19	15	21	15	5	2	9	0.278208	0.295914	0.232162	0.299605	0.300165	0.285519	0.19948	0.203478	0.20774	0.0663719	0.0391631
ENSMUSG00000117743	7.87953	8.0848	3.86856	5.72009	0	4.60502	29.1473	19.8331	27.1625	22.1576	16.8804	0	5.02633	19.1968	-1.92772	0.0146271	0.354123	Gm50232	19	7341880	7347605	+	1404	lncRNA	predicted gene, 50232 [Source:MGI Symbol;Acc:MGI:6303036]	-	7	9	5	6	0	4	29	27	26	22	11	0	0.328592	0.341515	0.161798	0.240121	0	0.1927	1.23637	0.838696	1.15437	0.936222	0.690529
ENSMUSG00000039601	1318.13	681.818	706.399	1861.89	1642.43	2097.58	1857.38	3105.71	2535.52	2602.51	3284	1315.65	1384.71	2450.13	-0.823433	0.0146813	0.355021	Rcan2	17	44112242	44350407	+	4372	protein_coding	regulator of calcineurin 2 [Source:MGI Symbol;Acc:MGI:1858219]	-	1171	759	913	1953	1443	1822	1848	4228	2427	2584	2140	1489	17.6523	9.24902	9.48773	25.0997	22.2959	28.1876	25.3011	42.1757	34.6041	35.3131	43.141
ENSMUSG00000012889	19.136	74.5598	54.1598	8.58014	6.82924	14.9663	10.0508	8.81469	11.4918	13.0931	0	10.6029	29.7052	9.00889	1.71026	0.0147462	0.355564	Podnl1	8	84852618	84859156	+	3549	protein_coding	podocan-like 1 [Source:MGI Symbol;Acc:MGI:2685352]	-	17	83	70	9	6	13	10	12	11	13	0	12	0.315696	1.24597	0.896115	0.14249	0.114205	0.247758	0.16866	0.147463	0.193208	0.218857	0
ENSMUSG00000030539	714.786	1116.6	1087.07	560.569	1343.08	389.124	388.965	366.544	591.307	498.545	214.841	762.529	868.538	470.455	0.883893	0.0147527	0.355564	Sema4b	7	79836589	79876275	+	5645	protein_coding	sema domain, immunoglobulin domain (Ig), transmembrane domain (TM) and short cytoplasmic domain, (semaphorin) 4B [Source:MGI Symbol;Acc:MGI:107559]	-	635	1243	1405	588	1180	338	387	499	566	495	140	863	7.4137	11.7312	11.308	5.85275	14.1207	4.04988	4.10359	3.85518	6.25014	5.23919	2.18585
ENSMUSG00000061356	1.12565	3.59324	23.2114	6.67344	11.3821	2.30251	0	2.20367	4.17885	0	0	0	8.04804	1.06375	2.88202	0.0147552	0.355564	Nuggc	14	65835995	65885980	+	2836	protein_coding	nuclear GTPase, germinal center associated [Source:MGI Symbol;Acc:MGI:2685446]	-	1	4	30	7	10	2	0	3	4	0	0	0	0.0232391	0.0751429	0.480603	0.138688	0.238195	0.0476995	0	0.0461342	0.0879207	0	0
ENSMUSG00000049119	133.952	53.0003	68.8604	204.017	125.203	151.966	322.63	202.738	196.406	252.798	211.772	130.77	122.833	219.519	-0.839352	0.0148138	0.356563	Fam110b	4	5644090	6108223	+	8164	protein_coding	family with sequence similarity 110, member B [Source:MGI Symbol;Acc:MGI:1916593]	-	119	59	89	214	110	132	321	276	188	251	138	148	0.96066	0.38502	0.495289	1.47285	0.910182	1.09361	2.35353	1.4744	1.43546	1.83694	1.48982
ENSMUSG00000051379	55.1567	131.153	81.2397	77.2213	315.283	50.6552	56.2844	48.4808	32.3861	87.6231	12.2766	56.5491	118.452	48.9333	1.2695	0.0148764	0.357653	Flrt3	2	140492834	140513389	-	4865	protein_coding	fibronectin leucine rich transmembrane protein 3 [Source:MGI Symbol;Acc:MGI:1918686]	-	49	146	105	81	277	44	56	66	31	87	8	64	0.663802	1.59884	0.980569	0.935511	3.84623	0.61173	0.689005	0.591656	0.397206	1.06846	0.144932
ENSMUSG00000020275	117.067	830.039	629.801	149.676	149.105	141.604	206.041	118.998	139.991	84.6016	151.923	153.743	336.215	142.55	1.23932	0.0148984	0.357769	Rel	11	23686847	23720970	-	7466	protein_coding	reticuloendotheliosis oncogene [Source:MGI Symbol;Acc:MGI:97897]	RHD	104	924	814	157	131	123	205	162	134	84	99	174	0.91806	6.59353	4.95345	1.18157	1.18528	1.11431	1.64355	0.946313	1.1188	0.672225	1.1687
ENSMUSG00000029923	20.2616	68.2716	51.065	6.67344	30.7316	5.75627	6.03047	2.20367	4.17885	14.1003	18.415	13.2537	30.4599	9.69698	1.67717	0.0149964	0.359706	Rab19	6	39358109	39367314	+	1575	protein_coding	RAB19, member RAS oncogene family [Source:MGI Symbol;Acc:MGI:103292]	-	18	76	66	7	27	5	6	3	4	14	12	15	0.753212	2.57079	1.90386	0.249726	1.15804	0.214723	0.228028	0.0830708	0.158313	0.531093	0.671517
ENSMUSG00000031375	20821.1	9483.47	9505.05	17106.9	16410.7	28985.1	27984.4	45951.7	33544.7	37352.6	19145.4	17087.5	17052	30177.7	-0.823576	0.0150301	0.359783	Bgn	X	72527208	72539539	+	6099	protein_coding	biglycan [Source:MGI Symbol;Acc:MGI:88158]	-	18497	10557	12285	17944	14418	25177	27843	62557	32109	37087	12476	19339	199.879	92.218	91.5141	165.313	159.693	279.213	273.259	447.327	328.175	363.317	180.291
ENSMUSG00000035186	30.3925	136.543	167.895	4.76674	9.10566	11.5125	4.02031	20.5676	20.8942	15.1074	15.3458	21.2059	60.036	16.1902	1.89232	0.0150343	0.359783	Ubd	17	37504783	37506986	+	931	protein_coding	ubiquitin D [Source:MGI Symbol;Acc:MGI:1344410]	-	27	152	217	5	8	10	4	28	20	15	10	24	1.91135	8.69817	10.5896	0.301764	0.580469	0.726507	0.257174	1.31164	1.33911	0.962642	0.946688
ENSMUSG00000021594	202.616	10.7797	22.4376	124.889	1193.98	33.3864	49.2488	74.9249	86.7111	81.5801	7.6729	64.5013	264.681	60.7732	2.12037	0.0150573	0.359919	Srd5a1	13	69721568	69759561	-	2909	protein_coding	steroid 5 alpha-reductase 1 [Source:MGI Symbol;Acc:MGI:98400]	-	180	12	29	131	1049	29	49	102	83	81	5	73	4.07807	0.219772	0.452924	2.53031	24.3596	0.674286	1.00825	1.5292	1.77857	1.66366	0.15149
ENSMUSG00000068129	7.87953	129.357	65.7655	5.72009	0	5.75627	3.01523	5.1419	9.40241	0	3.06916	14.1373	35.7464	5.79433	2.61985	0.0151573	0.361891	Cst7	2	150412335	150420864	+	986	protein_coding	cystatin F (leukocystatin) [Source:MGI Symbol;Acc:MGI:1298217]	-	7	144	85	6	0	5	3	7	9	0	2	16	0.467893	7.78072	3.91664	0.341917	0	0.342991	0.182122	0.30962	0.568988	0	0.178776
ENSMUSG00000022148	110.313	905.497	466.548	59.1076	105.853	85.1928	129.655	131.486	88.8005	117.838	82.8674	86.5907	288.752	106.206	1.44321	0.0151826	0.36194	Fyb	15	6552334	6692794	+	5384	protein_coding	FYN binding protein [Source:MGI Symbol;Acc:MGI:1346327]	-	98	1008	603	62	93	74	129	179	85	117	54	98	1.19963	9.97446	5.08843	0.647043	1.16685	0.929643	1.43417	1.44996	0.984127	1.29839	0.883985
ENSMUSG00000059890	1452.08	1650.2	1961.36	1586.37	2104.54	1595.64	1057.34	1137.83	1377.97	1223.7	1582.15	1505.62	1725.03	1314.1	0.393248	0.0152145	0.36194	Ube4a	9	44834425	44876898	-	8639	protein_coding	ubiquitination factor E4A [Source:MGI Symbol;Acc:MGI:2154580]	-	1290	1837	2535	1664	1849	1386	1052	1549	1319	1215	1031	1704	9.84128	11.3287	13.3317	10.8227	14.4581	10.8515	7.28903	7.8198	9.51741	8.40303	10.5184
ENSMUSG00000094322	3.37694	21.5595	19.3428	0	0	0	0	0	0	0	0	0	7.37987	0	5.3185	0.0152166	0.36194	Ighv9-4	12	114263581	114264009	-	351	IG_V_gene	immunoglobulin heavy variable 9-4 [Source:MGI Symbol;Acc:MGI:3646379]	-	3	24	25	0	0	0	0	0	0	0	0	0	0.5633	3.64282	3.23597	0	0	0	0	0	0	0	0
ENSMUSG00000005540	56.2823	1327.7	1056.12	83.8947	0	19.5713	34.1726	24.975	130.589	34.2435	3.06916	69.8027	423.928	49.4753	3.09853	0.0152486	0.36194	Fcer2a	8	3731737	3744175	-	3092	protein_coding	Fc receptor, IgE, low affinity II, alpha polypeptide [Source:MGI Symbol;Acc:MGI:95497]	-	50	1478	1365	88	0	17	34	34	125	34	2	79	1.06575	25.4665	20.0569	1.59915	0	0.371877	0.658198	0.479565	2.52004	0.656996	0.0570095
ENSMUSG00000120554	1.12565	8.98311	1.54742	3.8134	0	3.45376	10.0508	3.67279	6.26827	29.2077	9.20748	13.2537	3.15389	11.9435	-1.89902	0.0152614	0.36194	ENSMUSG00000120554	5	115342051	115343312	+	1262	lncRNA	novel transcript	-	1	10	2	4	0	3	10	5	6	29	6	15	0.0522235	0.422158	0.0720016	0.178093	0	0.160787	0.474305	0.17279	0.296367	1.37297	0.419033
ENSMUSG00000005968	29.2668	55.6953	39.4593	31.4605	242.438	17.2688	31.1574	29.3823	22.9837	13.0931	0	24.7402	69.2648	20.2261	1.76451	0.015264	0.36194	Tuft1	3	94520064	94566179	-	3117	protein_coding	tuftelin 1 [Source:MGI Symbol;Acc:MGI:109572]	-	26	62	51	33	213	15	31	40	22	13	0	28	0.549746	1.05971	0.74337	0.594872	4.61617	0.325495	0.595309	0.559669	0.43997	0.249189	0
ENSMUSG00000033688	1.12565	41.3223	14.7005	2.86005	22.7641	0	0	4.40735	0	0	0	3.53432	13.7954	1.32361	3.30606	0.0153148	0.362729	Inhca	9	103127720	103182281	-	4508	protein_coding	inhibitor of carbonic anhydrase [Source:MGI Symbol;Acc:MGI:1919025]	-	1	46	19	3	20	0	0	6	0	0	0	4	0.0146198	0.543636	0.191488	0.0373925	0.299699	0	0	0.0580464	0	0	0
ENSMUSG00000029771	156.465	631.512	529.993	127.749	160.487	150.814	101.513	169.683	195.361	120.859	118.163	135.188	292.837	140.128	1.06401	0.0153402	0.362916	Irf5	6	29526624	29541870	+	2905	protein_coding	interferon regulatory factor 5 [Source:MGI Symbol;Acc:MGI:1350924]	IRF	139	703	685	134	141	131	101	231	187	120	77	153	3.15351	12.8927	10.7131	2.59182	3.27878	3.05011	2.0811	3.46796	4.01266	2.46807	2.33615
ENSMUSG00000117616	6.75388	6.28817	0.773712	1.9067	0	3.45376	0	0	0	0	0	0	3.19604	0	4.10398	0.0153658	1	Gm49984	17	80079391	80082487	+	1082	lncRNA	predicted gene, 49984 [Source:MGI Symbol;Acc:MGI:6275263]	-	6	7	1	2	0	3	0	0	0	0	0	0	0.365468	0.344671	0.0419898	0.10386	0	0.187536	0	0	0	0	0
ENSMUSG00000073834	7.87953	2.69493	3.09485	8.58014	20.4877	11.5125	0	2.93823	6.26827	0	0	0.883579	9.04162	1.68168	2.37386	0.0153841	0.363541	Mup11	4	60614465	60618410	-	1576	protein_coding	major urinary protein 11 [Source:MGI Symbol;Acc:MGI:3709617]	-	7	3	4	9	18	10	0	4	6	0	0	1	0.29273	0.101414	0.115312	0.320873	0.771534	0.429174	0	0.110691	0.237319	0	0
ENSMUSG00000060935	309.553	219.188	208.902	427.1	314.145	329.259	380.924	511.987	359.381	458.259	486.462	388.775	301.358	430.965	-0.51714	0.0154048	0.363617	Tmem263	10	84938491	84956482	+	4014	protein_coding	transmembrane protein 263 [Source:MGI Symbol;Acc:MGI:2143652]	-	275	244	270	448	276	286	379	697	344	455	317	440	4.51524	3.23852	3.05603	6.27115	4.64484	4.81924	5.6517	7.57292	5.34218	6.77263	6.96047
ENSMUSG00000078588	0	2.69493	1.54742	3.8134	0	2.30251	11.0559	8.08013	15.6707	4.02865	3.06916	2.65074	1.72638	7.42587	-2.08113	0.0154238	0.363651	Ccdc24	4	117723721	117729754	-	4491	protein_coding	coiled-coil domain containing 24 [Source:MGI Symbol;Acc:MGI:2685874]	-	0	3	2	4	0	2	11	11	15	4	2	3	0	0.0355887	0.0202329	0.0500453	0	0.0301215	0.146611	0.106821	0.208202	0.0532157	0.0392503
ENSMUSG00000035930	10.1308	85.3395	93.6191	5.72009	13.6585	4.60502	5.02539	2.20367	4.17885	0	0	25.6238	35.5122	6.17195	2.5108	0.0154582	0.364048	Chst4	8	110755785	110766372	-	2282	protein_coding	carbohydrate sulfotransferase 4 [Source:MGI Symbol;Acc:MGI:1349479]	-	9	95	121	6	12	4	5	3	4	0	0	29	0.259928	2.2179	2.40902	0.147735	0.355226	0.118559	0.131151	0.0573342	0.109265	0	0
ENSMUSG00000112129	191.36	185.95	268.478	42.9007	132.032	65.6215	37.1879	50.6845	68.951	103.738	29.157	110.447	147.724	66.6942	1.14516	0.0154894	0.364341	Pbld1	10	62895941	62913741	+	3928	protein_coding	phenazine biosynthesis-like protein domain containing 1 [Source:MGI Symbol;Acc:MGI:1915621]	-	170	207	347	45	116	57	37	69	66	103	19	125	2.85235	2.80758	4.01356	0.643706	1.99492	0.981506	0.563829	0.7661	1.04739	1.56671	0.426323
ENSMUSG00000106357	3.37694	9.88142	1.54742	0	13.6585	3.45376	0	0.734558	0	0	3.06916	0	5.31967	0.633953	3.41465	0.0155058	0.364341	Gm8013	5	97059566	97082726	+	1709	lncRNA	predicted gene 8013 [Source:MGI Symbol;Acc:MGI:3648644]	-	3	11	2	0	12	3	0	1	0	0	2	0	0.115692	0.342914	0.0531691	0	0.474327	0.118732	0	0.0255191	0	0	0.103144
ENSMUSG00000085887	3.37694	209.306	105.999	15.2536	29.5934	16.1176	13.066	9.54925	15.6707	32.2292	0	18.5552	63.2744	14.845	2.08755	0.0155729	0.364979	Arhgap27os3	11	103235579	103240950	+	2729	lncRNA	Rho GTPase activating protein 27, opposite strand 3 [Source:MGI Symbol;Acc:MGI:3650159]	-	3	233	137	16	26	14	13	13	15	32	0	21	0.0724508	4.54869	2.28081	0.32943	0.643589	0.346988	0.285139	0.207753	0.34263	0.700599	0
ENSMUSG00000040471	15.7591	11.678	9.28454	0.953349	39.8372	5.75627	0	0.734558	9.40241	0	3.06916	0	13.8781	2.20102	2.6893	0.0155747	0.364979	Ggt6	11	72326352	72329226	+	1818	protein_coding	gamma-glutamyltransferase 6 [Source:MGI Symbol;Acc:MGI:1918772]	-	14	13	12	1	35	5	0	1	9	0	2	0	0.507528	0.380964	0.299888	0.0309067	1.30051	0.186023	0	0.0239891	0.308593	0	0.09696
ENSMUSG00000074971	745.178	503.952	631.349	633.977	564.551	907.188	658.326	1477.2	898.452	1409.02	1065	667.102	664.366	1029.18	-0.631917	0.0155857	0.364979	Fibin	2	110191262	110193528	-	2267	protein_coding	fin bud initiation factor homolog (zebrafish) [Source:MGI Symbol;Acc:MGI:1914856]	-	662	561	816	665	496	788	655	2011	860	1399	694	755	19.2456	13.1839	16.3535	16.4823	14.7798	23.5106	17.2945	38.6873	23.6475	36.8714	26.9814
ENSMUSG00000118607	2.25129	6.28817	10.832	2.86005	0	1.15125	0	0	0	1.00716	1.53458	0	3.89712	0.423624	3.45294	0.0156159	0.365275	Gm7592	1	85454323	85479899	+	2798	protein_coding	predicted gene 7592 [Source:MGI Symbol;Acc:MGI:3644077]	-	2	7	14	3	0	1	0	0	0	1	1	0	0.0471094	0.133286	0.227327	0.0602449	0	0.0241736	0	0	0	0.0213538	0.0314999
ENSMUSG00000006715	298.296	212.001	364.418	95.3349	154.796	130.092	95.4824	83.7396	112.829	87.6231	156.527	159.928	209.156	116.021	0.853771	0.0156479	0.365407	Gmnn	13	24935828	24945906	-	1465	protein_coding	geminin [Source:MGI Symbol;Acc:MGI:1927344]	-	265	236	471	100	136	113	95	114	108	87	102	181	11.9216	8.58239	14.6068	3.83539	6.27105	5.21712	3.88153	3.39371	4.5954	3.54817	6.13647
ENSMUSG00000086548	1.12565	35.0341	12.3794	0	0	0	0	0	0	0	0	0	8.08986	0	5.45004	0.0156568	0.365407	Gm12972	4	130513380	130515166	+	1006	lncRNA	predicted gene 12972 [Source:MGI Symbol;Acc:MGI:3650043]	-	1	39	16	0	0	0	0	0	0	0	0	0	0.065513	2.06538	0.722593	0	0	0	0	0	0	0	0
ENSMUSG00000026586	1008.58	1000.72	689.377	1173.57	858.208	1683.13	1363.89	1885.61	1464.69	1574.19	2654.82	1140.7	1068.93	1680.65	-0.652721	0.0157405	0.366948	Prrx1	1	163072688	163141279	-	11066	protein_coding	paired related homeobox 1 [Source:MGI Symbol;Acc:MGI:97712]	Homeobox	896	1114	891	1231	754	1462	1357	2567	1402	1563	1730	1291	5.33633	5.36326	3.65813	6.25049	4.60277	8.93607	7.34018	10.1168	7.89759	8.43901	13.7788
ENSMUSG00000027215	701.278	1108.52	1209.31	567.243	1238.37	489.283	722.651	560.468	573.547	465.309	319.193	592.881	885.667	539.008	0.715912	0.015784	0.367008	Cd82	2	93249456	93293485	-	3005	protein_coding	CD82 antigen [Source:MGI Symbol;Acc:MGI:104651]	-	623	1234	1563	595	1088	425	719	763	549	462	208	671	13.6637	21.8779	23.6312	11.1255	24.4581	9.56608	14.3219	11.0736	11.3885	9.18588	6.10064
ENSMUSG00000071716	7.87953	142.831	115.283	6.67344	0	4.60502	8.04062	11.0184	2.08942	0	7.6729	15.0208	46.2121	7.30703	2.65865	0.0157905	0.367008	Apol7e	15	77583057	77603485	+	2414	protein_coding	apolipoprotein L 7e [Source:MGI Symbol;Acc:MGI:3704456]	-	7	159	149	7	0	4	8	15	2	0	5	17	0.191111	3.50908	2.80427	0.162932	0	0.112076	0.198367	0.270995	0.0516452	0	0.182553
ENSMUSG00000117628	57.408	51.2037	78.1449	41.9474	62.6014	33.3864	19.0965	38.197	41.7885	41.2936	9.20748	18.5552	54.1153	28.023	0.938004	0.0157961	0.367008	Gm50012	17	87277800	87282716	+	1878	lncRNA	predicted gene, 50012 [Source:MGI Symbol;Acc:MGI:6275301]	-	51	57	101	44	55	29	19	52	40	41	6	21	1.78978	1.61701	2.44342	1.31645	1.97836	1.04446	0.605585	1.20758	1.32771	1.3044	0.281587
ENSMUSG00000066224	7.87953	3.59324	1.54742	0	29.5934	0	0	0	0	0	3.06916	0	7.10226	0.511527	4.29128	0.0158339	0.367474	Arid3c	4	41723836	41731142	-	1772	protein_coding	AT rich interactive domain 3C (BRIGHT-like) [Source:MGI Symbol;Acc:MGI:3650624]	ARID	7	4	2	0	26	0	0	0	0	0	2	0	0.260351	0.120263	0.0512788	0	0.991171	0	0	0	0	0	0.099477
ENSMUSG00000028003	2.25129	32.3392	18.5691	4.76674	40.9755	9.21003	11.0559	4.40735	1.04471	3.02149	1.53458	7.95221	18.0186	4.83603	1.87742	0.0158774	0.367565	Lrat	3	82799886	82811280	-	5351	protein_coding	lecithin-retinol acyltransferase (phosphatidylcholine-retinol-O-acyltransferase) [Source:MGI Symbol;Acc:MGI:1891259]	-	2	36	24	5	36	8	11	6	1	3	1	9	0.0246332	0.358428	0.203774	0.0525027	0.454471	0.101122	0.123048	0.0489017	0.0116494	0.0334973	0.0164711
ENSMUSG00000106682	1.12565	11.678	0.773712	0.953349	10.2439	0	0	0.734558	0	0	0	0	4.1291	0.122426	3.99515	0.0158818	0.367565	Gm42648	5	65935357	65937861	+	2505	TEC	predicted gene 42648 [Source:MGI Symbol;Acc:MGI:5662785]	-	1	13	1	1	9	0	0	1	0	0	0	0	0.0263098	0.276484	0.0181369	0.0224305	0.242702	0	0	0.0174101	0	0	0
ENSMUSG00000022074	139.58	137.442	177.954	113.449	129.756	178.444	522.64	225.509	195.361	198.411	141.181	205.874	146.104	248.163	-0.765323	0.015891	0.367565	Tnfrsf10b	14	70004921	70021860	+	5451	protein_coding	tumor necrosis factor receptor superfamily, member 10b [Source:MGI Symbol;Acc:MGI:1341090]	-	124	153	230	119	114	155	520	307	187	197	92	233	1.49924	1.49537	1.917	1.22664	1.41276	1.92329	5.71011	2.45624	2.13847	2.1593	1.48754
ENSMUSG00000018209	585.336	1850.52	1347.03	564.383	573.656	469.712	433.189	517.863	474.299	450.201	600.021	520.428	898.44	499.334	0.848212	0.0159148	0.367705	Stk4	2	163912242	163997444	+	5860	protein_coding	serine/threonine kinase 4 [Source:MGI Symbol;Acc:MGI:1929004]	-	520	2060	1741	592	504	408	431	705	454	447	391	589	5.84832	18.7285	13.4981	5.67637	5.80994	4.70926	4.40248	5.24686	4.82943	4.55757	5.88079
ENSMUSG00000060166	935.412	749.191	753.595	1208.85	910.566	1243.35	1178.96	1635.86	1285	1489.59	1309	1077.97	966.828	1329.39	-0.460045	0.0159414	0.36791	Zdhhc8	16	18038617	18053000	-	4868	protein_coding	zinc finger, DHHC domain containing 8 [Source:MGI Symbol;Acc:MGI:1338012]	-	831	834	974	1268	800	1080	1173	2227	1230	1479	853	1220	11.2506	9.12745	9.09034	14.6358	11.1014	15.0059	14.4233	19.9516	15.7504	18.1527	15.4438
ENSMUSG00000022221	64.1619	163.493	153.969	72.4545	121.788	64.4702	66.3351	88.1469	51.1909	53.3796	24.5533	63.6177	106.723	57.8706	0.876127	0.0159682	0.368121	Ripk3	14	56022452	56026322	-	2292	protein_coding	receptor-interacting serine-threonine kinase 3 [Source:MGI Symbol;Acc:MGI:2154952]	-	57	182	199	76	107	56	66	120	49	53	16	72	1.63903	4.23049	3.94466	1.86314	3.15361	1.65258	1.72364	2.28336	1.33266	1.38161	0.615264
ENSMUSG00000062585	19.136	376.392	378.345	29.5538	0	10.3613	39.198	16.1603	29.2519	17.1218	24.5533	39.7611	135.631	27.6744	2.29436	0.0160334	0.369212	Cnr2	4	135622705	135647518	+	3982	protein_coding	cannabinoid receptor 2 (macrophage) [Source:MGI Symbol;Acc:MGI:104650]	-	17	419	489	31	0	9	39	22	28	17	16	45	0.281367	5.60592	5.57929	0.437429	0	0.152873	0.586247	0.240951	0.438323	0.255077	0.35414
ENSMUSG00000095753	1.12565	53.8986	64.9918	2.86005	0	0	0	1.46912	0	0	0	6.18505	20.4794	1.27569	3.96381	0.0160656	0.369323	Igkv4-53	6	69625808	69626347	-	367	IG_V_gene	immunoglobulin kappa variable 4-53 [Source:MGI Symbol;Acc:MGI:2686266]	-	1	60	84	3	0	0	0	2	0	0	0	7	0.179581	8.71002	10.3988	0.459306	0	0	0	0.237669	0	0	0
ENSMUSG00000004568	787.953	2144.27	1938.15	858.967	1380.65	672.332	889.494	863.84	823.233	723.142	638.386	721	1297.05	776.516	0.740268	0.0160738	0.369323	Arhgef18	8	3403415	3506601	+	13889	protein_coding	rho/rac guanine nucleotide exchange factor (GEF) 18 [Source:MGI Symbol;Acc:MGI:2142567]	-	700	2387	2505	901	1213	584	885	1176	788	718	416	816	3.32164	9.1562	8.19423	3.64502	5.89968	2.84401	3.81408	3.6927	3.53665	3.08871	2.63985
ENSMUSG00000029122	426.62	375.494	275.441	506.228	446.177	576.778	634.204	697.83	687.42	704.006	1080.34	335.76	434.457	689.928	-0.666804	0.0162567	0.3727	Evc	5	37446442	37494238	-	7701	protein_coding	EvC ciliary complex subunit 1 [Source:MGI Symbol;Acc:MGI:1890596]	-	379	418	356	531	392	501	631	950	658	699	704	380	3.24353	2.89177	2.10027	3.87431	3.43857	4.40028	4.90456	5.38003	5.32618	5.42317	8.05716
ENSMUSG00000026961	10.1308	0	3.09485	4.76674	26.1788	9.21003	3.01523	2.93823	0	0	0	0	8.89687	0.992244	3.08024	0.0162601	0.3727	Lrrc26	2	25179927	25181192	+	1190	protein_coding	leucine rich repeat containing 26 [Source:MGI Symbol;Acc:MGI:2385129]	-	9	0	4	5	23	8	3	4	0	0	0	0	0.498449	0	0.152716	0.236086	1.30563	0.454708	0.150901	0.146596	0	0	0
ENSMUSG00000026728	27014.4	15444.7	19129.3	26113.2	22068.7	26497.3	32726.3	43565.9	37206.4	37462.4	20847.3	26515.3	22711.2	33053.9	-0.541456	0.0162814	0.3727	Vim	2	13578738	13587637	+	4743	protein_coding	vimentin [Source:MGI Symbol;Acc:MGI:98932]	-	23999	17193	24724	27391	19389	23016	32561	59309	35614	37196	13585	30009	333.477	193.122	236.83	324.49	276.147	328.221	410.925	545.35	468.064	468.561	252.443
ENSMUSG00000037202	9.00517	104.204	57.2547	3.8134	15.9349	5.75627	18.0914	3.67279	4.17885	10.0716	0	9.71937	32.6614	7.62234	2.09267	0.0163011	0.3727	Prf1	10	61133612	61140459	+	2584	protein_coding	perforin 1 (pore forming protein) [Source:MGI Symbol;Acc:MGI:97551]	-	8	116	74	4	14	5	18	5	4	10	0	11	0.204044	2.39166	1.3011	0.0869789	0.365994	0.130878	0.416963	0.0843889	0.096495	0.231223	0
ENSMUSG00000045333	435.625	318.002	307.937	439.494	410.893	460.502	567.869	456.895	457.584	496.531	529.43	597.299	395.409	517.601	-0.38997	0.0163106	0.3727	Zfp423	8	88388438	88686223	-	5608	protein_coding	zinc finger protein 423 [Source:MGI Symbol;Acc:MGI:1891217]	zf-C2H2	387	354	398	461	361	400	565	622	438	493	345	676	4.54808	3.36302	3.22438	4.61891	4.34848	4.82438	6.03056	4.83716	4.86859	5.25245	5.4221
ENSMUSG00000085146	7.87953	0	2.32114	9.53349	0	3.45376	12.0609	33.7897	25.0731	8.0573	1.53458	18.5552	3.86465	16.5118	-2.11128	0.0163339	0.372822	Eif2c5	X	139676984	139697629	+	1416	lncRNA	eukaryotic translation initiation factor 2C, 5 [Source:MGI Symbol;Acc:MGI:2446636]	-	7	0	3	10	0	3	12	46	24	8	1	21	0.325807	0	0.0962564	0.396811	0	0.143301	0.507266	1.41678	1.05654	0.337559	0.0622434
ENSMUSG00000047495	0	0	1.54742	14.3002	0	3.45376	46.2336	14.6912	1.04471	46.3295	3.06916	16.788	3.2169	21.3593	-2.72665	0.0163662	0.37315	Dlgap2	8	14145865	14897680	+	6149	protein_coding	DLG associated protein 2 [Source:MGI Symbol;Acc:MGI:2443181]	-	0	0	2	15	0	3	46	20	1	46	2	19	0	0	0.0147774	0.137067	0	0.0329994	0.447786	0.141851	0.0101375	0.446968	0.028667
ENSMUSG00000022218	18.0103	148.221	88.9769	17.1603	0	9.21003	18.0914	9.54925	12.5365	12.0859	0	3.53432	46.9298	9.29958	2.33029	0.0164069	0.373475	Tgm1	14	55937466	55951383	-	3162	protein_coding	transglutaminase 1, K polypeptide [Source:MGI Symbol;Acc:MGI:98730]	-	16	165	115	18	0	8	18	13	12	12	0	4	0.333491	2.78007	1.65237	0.319858	0	0.171127	0.340744	0.179304	0.236568	0.226748	0
ENSMUSG00000034035	70.9157	114.984	91.298	64.8277	101.3	54.1089	67.3402	43.3389	36.5649	71.5085	50.6412	43.2954	82.9058	52.1148	0.67395	0.0164398	0.373475	Ccdc17	4	116453851	116457463	+	2634	protein_coding	coiled-coil domain containing 17 [Source:MGI Symbol;Acc:MGI:1915667]	-	63	128	118	68	89	47	67	59	35	71	33	49	1.57634	2.58898	2.03534	1.45057	2.28251	1.2069	1.52257	0.976886	0.828304	1.61052	1.10422
ENSMUSG00000097726	4.50259	0	0	1.9067	43.2519	0	0	0	0	0	0	0	8.27686	0	5.47597	0.0164476	0.373475	9530036O11Rik	5	28663272	29138993	+	3665	lncRNA	RIKEN cDNA 9530036O11Rik [Source:MGI Symbol;Acc:MGI:2444607]	-	4	0	0	2	38	0	0	0	0	0	0	0	0.0719302	0	0	0.0306622	0.700404	0	0	0	0	0	0
ENSMUSG00000056019	83.2978	128.458	105.225	87.7081	133.17	59.8652	63.3199	80.0668	62.6827	35.2507	50.6412	78.6385	99.6208	61.7666	0.684469	0.0164525	0.373475	Zfp709	8	72635863	72649571	+	7954	protein_coding	zinc finger protein 709 [Source:MGI Symbol;Acc:MGI:2384299]	zf-C2H2	74	143	136	92	117	52	63	109	60	35	33	89	0.613157	0.957821	0.776828	0.649904	0.993663	0.442189	0.474103	0.597653	0.470222	0.262909	0.365666
ENSMUSG00000028581	896.015	4625.4	3324.64	475.721	283.414	361.494	590.986	608.948	708.315	617.39	402.06	730.72	1661.11	609.736	1.44593	0.0166038	0.376498	Laptm5	4	130640436	130663452	+	3788	protein_coding	lysosomal-associated protein transmembrane 5 [Source:MGI Symbol;Acc:MGI:108046]	-	796	5149	4297	499	249	314	588	829	678	613	262	827	13.8493	72.4181	51.5379	7.4018	4.44046	5.60673	9.29148	9.54448	11.1572	9.66882	6.09604
ENSMUSG00000027803	1650.2	1316.92	1480.88	1456.72	1601.46	1394.17	2459.43	2049.42	1999.58	1772.61	1447.11	1745.95	1483.39	1912.35	-0.367085	0.0166307	0.376695	Wwtr1	3	57363070	57483331	-	4779	protein_coding	WW domain containing transcription regulator 1 [Source:MGI Symbol;Acc:MGI:1917649]	-	1466	1466	1914	1528	1407	1211	2447	2790	1914	1760	943	1976	20.2173	16.343	18.196	17.9652	19.8882	17.1394	30.6489	25.461	24.9656	22.0039	17.3913
ENSMUSG00000105550	6.75388	0.898311	6.18969	4.76674	33.008	2.30251	1.00508	0	0	0	0	5.30147	8.98652	1.05109	3.03383	0.016693	0.377694	Gm35585	3	127655248	127658910	+	1570	lncRNA	predicted gene, 35585 [Source:MGI Symbol;Acc:MGI:5594744]	-	6	1	8	5	29	2	1	0	0	0	0	6	0.25187	0.0339339	0.231506	0.178944	1.24778	0.0861629	0.0381257	0	0	0	0
ENSMUSG00000021390	2998.72	2057.13	1559.8	4422.59	2555.27	3976.43	4718.84	7785.58	3600.08	6221.24	3807.29	3324.91	2928.32	4909.66	-0.745723	0.0167342	0.378215	Ogn	13	49761522	49777977	+	2566	protein_coding	osteoglycin [Source:MGI Symbol;Acc:MGI:109278]	-	2664	2290	2016	4639	2245	3454	4695	10599	3446	6177	2481	3763	68.4232	47.5459	35.6948	101.581	59.1015	91.0449	109.521	180.142	83.7136	143.828	85.217
ENSMUSG00000043099	346.699	262.307	209.676	379.433	307.316	352.284	406.051	500.234	494.149	420.994	328.4	404.679	309.619	425.751	-0.462766	0.0168083	0.379008	Hic1	11	75055391	75060345	-	3765	protein_coding	hypermethylated in cancer 1 [Source:MGI Symbol;Acc:MGI:1338010]	ZBTB	308	292	271	398	270	306	404	681	473	418	214	458	5.39152	4.13192	3.27021	5.9397	4.84437	5.49726	6.42294	7.88842	7.83129	6.63337	5.00962
ENSMUSG00000045903	77.6696	40.424	51.065	125.842	159.349	70.2265	411.077	160.868	190.138	133.953	104.351	89.2415	87.4294	181.605	-1.05715	0.0168211	0.379008	Npas4	19	5034383	5040344	-	4136	protein_coding	neuronal PAS domain protein 4 [Source:MGI Symbol;Acc:MGI:2664186]	bHLH	69	45	66	132	140	61	409	219	182	133	68	101	1.0995	0.57965	0.724995	1.79325	2.28658	0.99756	5.91916	2.30925	2.74302	1.9213	1.44905
ENSMUSG00000104795	1.12565	11.678	6.18969	4.76674	13.6585	0	0	1.46912	0	0	3.06916	0	6.23643	0.756379	3.20891	0.0168241	0.379008	Gm42783	3	96631842	96632636	-	795	TEC	predicted gene 42783 [Source:MGI Symbol;Acc:MGI:5662920]	-	1	13	8	5	12	0	0	2	0	0	2	0	0.0829007	0.871185	0.457188	0.353386	1.01965	0	0	0.109716	0	0	0.221727
ENSMUSG00000039958	601.095	780.632	786.865	413.753	401.787	414.451	394.996	285.743	275.804	383.729	426.613	470.064	566.431	372.825	0.60494	0.016879	0.379833	Etfbkmt	6	149041347	149052669	+	2496	protein_coding	electron transfer flavoprotein beta subunit lysine methyltransferase [Source:MGI Symbol;Acc:MGI:2443575]	-	534	869	1017	434	353	360	393	389	264	381	278	532	14.1001	18.5485	18.5118	9.76994	9.55364	9.75546	9.42465	6.79693	6.59321	9.12018	9.8165
ENSMUSG00000015619	287.04	106.899	71.9552	286.005	1909.91	127.789	142.721	185.109	114.918	224.597	19.9495	155.51	464.933	140.467	1.72514	0.0169117	0.380157	Gata3	2	9861889	9894845	-	3978	protein_coding	GATA binding protein 3 [Source:MGI Symbol;Acc:MGI:95663]	zf-GATA	255	119	93	300	1678	111	142	252	110	223	13	176	4.22475	1.59374	1.06216	4.23744	28.4948	1.88733	2.13669	2.76276	1.72371	3.34937	0.288028
ENSMUSG00000120390	32.6437	24.2544	16.2479	37.1806	33.008	13.815	59.2996	38.197	32.3861	79.5658	24.5533	61.8505	26.1916	49.3087	-0.921286	0.0169312	0.380182	ENSMUSG00000120390	15	36770505	36770882	-	378	lncRNA	novel transcript	-	29	27	21	39	29	12	59	52	31	79	16	70	5.05629	3.80545	2.52406	5.79722	5.18257	2.14723	9.34281	5.99956	5.11219	12.487	3.73065
ENSMUSG00000053168	3.37694	8.0848	10.832	0	0	3.45376	0	0	0	0	0	0.883579	4.29124	0.147263	4.0606	0.0169652	0.380183	9030619P08Rik	15	75299450	75303678	-	1652	transcribed_unprocessed_pseudogene	RIKEN cDNA 9030619P08 gene [Source:MGI Symbol;Acc:MGI:3612405]	-	3	9	14	0	0	3	0	0	0	0	0	1	0.119684	0.290246	0.385026	0	0	0.122829	0	0	0	0	0
ENSMUSG00000080078	1.12565	1.79662	6.96341	0.953349	13.6585	1.15125	0	0.734558	0	0	1.53458	0.883579	4.27479	0.525453	3.12288	0.0169757	0.380183	Gm15583	1	146601319	146604828	+	3510	processed_pseudogene	predicted gene 15583 [Source:MGI Symbol;Acc:MGI:3783031]	-	1	2	9	1	12	1	0	1	0	0	1	1	0.0187767	0.0303569	0.116495	0.0160081	0.230947	0.01927	0	0.0124251	0	0	0.0251101
ENSMUSG00000020782	227.381	304.527	330.375	95.3349	702.274	178.444	152.772	149.115	113.874	95.6804	230.187	179.367	306.389	153.499	0.998296	0.0169862	0.380183	Llgl2	11	115714875	115746606	+	4844	protein_coding	LLGL2 scribble cell polarity complex component [Source:MGI Symbol;Acc:MGI:1918843]	-	202	339	427	100	617	155	152	203	109	95	150	203	2.74835	3.72846	4.00493	1.15996	8.60438	2.1643	1.87827	1.82768	1.40268	1.17177	2.72925
ENSMUSG00000076621	2.25129	15.2713	7.73712	1.9067	0	0	0	0	0	0	0	0	4.52773	0	4.61747	0.0170461	0.381113	Ighj1	12	113393401	113393453	-	53	IG_J_gene	immunoglobulin heavy joining 1 [Source:MGI Symbol;Acc:MGI:4439802]	-	2	17	10	2	0	0	0	0	0	0	0	0	2.48702	17.0886	8.57227	2.12032	0	0	0	0	0	0	0
ENSMUSG00000046879	383.845	662.953	511.424	460.468	522.437	338.469	365.848	315.125	277.893	372.65	402.06	349.897	479.933	347.246	0.469076	0.0170786	0.38136	Irgm1	11	48752795	48762510	-	5810	protein_coding	immunity-related GTPase family M member 1 [Source:MGI Symbol;Acc:MGI:107567]	-	341	738	661	483	459	294	364	429	266	370	262	396	3.86815	6.76728	5.16888	4.67108	5.33673	3.42264	3.7501	3.22025	2.85393	3.80495	3.97449
ENSMUSG00000055976	34.895	0	0.773712	0.953349	341.462	0	0	0	0	0	0	4.41789	63.014	0.736316	6.38956	0.0170942	0.38136	Cldn23	8	36291866	36293713	-	1848	protein_coding	claudin 23 [Source:MGI Symbol;Acc:MGI:1919158]	-	31	0	1	1	300	0	0	0	0	0	0	5	1.10557	0	0.024585	0.030405	10.9662	0	0	0	0	0	0
ENSMUSG00000019947	612.352	893.819	746.632	904.728	998.208	927.911	2170.97	1614.56	919.346	1484.56	828.674	927.758	847.275	1324.31	-0.6448	0.0171205	0.38136	Arid5b	10	67928350	68114570	-	10060	protein_coding	AT rich interactive domain 5B (MRF1-like) [Source:MGI Symbol;Acc:MGI:2175912]	ARID	544	995	965	949	877	806	2160	2198	880	1474	540	1050	3.56391	5.26937	4.35814	5.30048	5.88898	5.4191	12.8521	9.52879	5.45283	8.75432	4.73099
ENSMUSG00000071714	294.919	1180.38	911.433	157.303	356.259	170.386	407.057	257.095	218.345	177.261	53.7103	94.5429	511.78	201.335	1.34539	0.0171443	0.38136	Csf2rb2	15	78166707	78189921	-	4740	protein_coding	colony stimulating factor 2 receptor, beta 2, low-affinity (granulocyte-macrophage) [Source:MGI Symbol;Acc:MGI:1339760]	-	262	1314	1178	165	313	148	405	350	209	176	35	107	3.64291	14.769	11.2912	1.95593	4.46072	2.1119	5.11439	3.22031	2.74856	2.21849	0.650798
ENSMUSG00000020902	1831.43	1325.91	1212.41	2317.59	1923.57	2705.45	3105.69	4757.73	3142.49	3448.52	1953.52	1843.15	1886.06	3041.85	-0.689942	0.017149	0.38136	Ntn1	11	68100190	68291649	-	6277	protein_coding	netrin 1 [Source:MGI Symbol;Acc:MGI:105088]	-	1627	1476	1567	2431	1690	2350	3090	6477	3008	3424	1273	2086	17.0829	12.5276	11.342	21.761	18.1875	25.3224	29.4662	45.0018	29.8719	32.5915	17.8744
ENSMUSG00000036834	2.25129	0.898311	1.54742	6.67344	18.2113	3.45376	0	2.20367	0	1.00716	0	0.883579	5.50592	0.682402	2.86082	0.0171718	0.381374	Plch1	3	63603655	63806893	-	8637	protein_coding	phospholipase C, eta 1 [Source:MGI Symbol;Acc:MGI:2683547]	-	2	1	2	7	16	3	0	3	0	1	0	1	0.0152613	0.00616838	0.0105206	0.0455388	0.12514	0.0234935	0	0.0151484	0	0.00691768	0
ENSMUSG00000035273	115.942	495.867	282.405	50.5275	13.6585	29.9326	68.3453	63.172	42.8332	78.5586	10.7421	40.6446	164.722	50.716	1.69783	0.0171957	0.381374	Hpse	5	100827350	100867582	-	3516	protein_coding	heparanase [Source:MGI Symbol;Acc:MGI:1343124]	-	103	552	365	53	12	26	68	86	41	78	7	46	1.9307	8.3642	4.71645	0.846981	0.230553	0.500166	1.15765	1.06674	0.726896	1.32547	0.175471
ENSMUSG00000032094	55.1567	352.138	225.924	21.927	9.10566	12.6638	3.01523	16.8948	24.0284	4.02865	29.157	79.5221	112.819	26.1077	2.11207	0.0172048	0.381374	Cd3d	9	44893084	44898637	+	1815	protein_coding	CD3 antigen, delta polypeptide [Source:MGI Symbol;Acc:MGI:88331]	-	49	392	292	23	8	11	3	23	23	4	19	90	1.77928	11.5065	7.30933	0.712029	0.29775	0.409926	0.0989378	0.552661	0.78993	0.131676	0.922642
ENSMUSG00000063430	318.558	121.272	151.648	490.021	228.78	428.266	768.885	604.541	503.551	656.67	213.307	558.422	289.757	550.896	-0.928363	0.0172341	0.38155	Wscd2	5	113638199	113727786	+	15332	protein_coding	WSC domain containing 2 [Source:MGI Symbol;Acc:MGI:2445030]	-	283	135	196	514	201	372	765	823	482	652	139	632	1.2165	0.469104	0.580803	1.8837	0.885597	1.6411	2.98662	2.34104	1.95968	2.54081	0.799047
ENSMUSG00000015478	554.944	649.479	728.837	716.918	363.088	598.652	345.747	440.735	309.235	357.543	283.897	637.06	601.986	395.703	0.604171	0.0172496	0.38155	Rnf5	17	34820065	34822664	-	1483	protein_coding	ring finger protein 5 [Source:MGI Symbol;Acc:MGI:1860076]	-	493	723	942	752	319	520	344	600	296	355	185	721	21.9094	25.9735	28.859	28.492	14.5308	23.7166	13.8846	17.6448	12.4419	14.3024	10.9948
ENSMUSG00000024300	165.47	468.918	313.353	87.7081	106.991	84.0415	101.513	116.795	107.605	113.809	50.6412	97.1937	204.414	97.9262	1.06087	0.0173138	0.381678	Myo1f	17	33774681	33826738	+	4970	protein_coding	myosin IF [Source:MGI Symbol;Acc:MGI:107711]	-	147	522	405	92	94	73	101	159	103	113	33	110	1.94933	5.59562	3.70229	1.04011	1.27765	0.993473	1.21642	1.39524	1.29187	1.35845	0.585213
ENSMUSG00000116004	34.895	27.8476	19.3428	19.067	17.0731	10.3613	34.1726	26.4441	44.9226	50.3581	27.6225	45.0625	21.4311	38.0971	-0.830646	0.0173207	0.381678	Gm49539	15	85530284	85551880	+	641	lncRNA	predicted gene, 49539 [Source:MGI Symbol;Acc:MGI:6155241]	-	31	31	25	20	15	9	34	36	43	50	18	51	3.18735	2.57654	1.77196	1.75315	1.58078	0.949673	3.17496	2.44936	4.18165	4.66053	2.47498
ENSMUSG00000045314	11.2565	0	0	1.9067	45.5283	1.15125	0	2.20367	0	0	0	0	9.97378	0.367279	4.45731	0.0173209	0.381678	Sowahb	5	93188982	93192881	-	3900	protein_coding	sosondowah ankyrin repeat domain family member B [Source:MGI Symbol;Acc:MGI:1925338]	-	10	0	0	2	40	1	0	3	0	0	0	0	0.16899	0	0	0.0288146	0.692842	0.017343	0	0.0335478	0	0	0
ENSMUSG00000015542	424.369	354.833	360.55	249.777	350.568	332.712	196.995	227.713	307.145	259.848	248.602	296.883	345.468	256.198	0.431002	0.0173289	0.381678	Nat9	11	115073658	115078685	-	2066	protein_coding	N-acetyltransferase 9 (GCN5-related, putative) [Source:MGI Symbol;Acc:MGI:1913426]	-	377	395	466	262	308	289	196	310	294	258	162	336	12.0264	10.1859	10.2477	7.12554	10.0707	9.46144	5.67863	6.54394	8.87063	7.46127	6.911
ENSMUSG00000034463	849.863	514.732	557.073	806.533	588.453	967.053	1206.09	1431.65	1239.03	991.048	705.907	816.427	713.951	1065.03	-0.578114	0.0173839	0.3819	Scara3	14	66156843	66191384	-	3597	protein_coding	scavenger receptor class A, member 3 [Source:MGI Symbol;Acc:MGI:2444418]	-	755	573	720	846	517	840	1200	1949	1186	984	460	924	13.8335	8.48688	9.09418	13.2153	9.70932	15.7953	19.9691	23.6308	20.5533	16.3447	11.2713
ENSMUSG00000036594	2264.8	7650.91	6760.69	1376.64	1091.54	986.625	1530.73	1643.94	1450.06	1723.25	606.159	1624.02	3355.2	1429.69	1.23064	0.0174398	0.3819	H2-Aa	17	34501718	34506797	-	3798	protein_coding	histocompatibility 2, class II antigen A, alpha [Source:MGI Symbol;Acc:MGI:95895]	-	2012	8517	8738	1444	959	857	1523	2238	1388	1711	395	1838	34.9139	119.472	104.527	21.3628	17.057	15.2621	24.0028	25.6988	22.781	26.9165	9.16639
ENSMUSG00000119986	5.62823	0	2.32114	0.953349	0	0	5.02539	3.67279	11.4918	21.1504	9.20748	0.883579	1.48379	8.57191	-2.52734	0.0174498	0.3819	ENSMUSG00000119986	7	110246228	110248060	-	1833	lncRNA	novel transcript	-	5	0	3	1	0	0	5	5	11	21	6	1	0.179777	0	0.0743584	0.0306538	0	0	0.163277	0.118964	0.374083	0.68451	0.2885
ENSMUSG00000020773	1194.31	706.072	623.612	1029.62	847.964	1189.25	1196.04	1972.29	1536.77	1306.29	1256.82	988.725	931.804	1376.16	-0.563323	0.0174528	0.3819	Trim47	11	115996578	116018036	-	2735	protein_coding	tripartite motif-containing 47 [Source:MGI Symbol;Acc:MGI:1917374]	-	1061	786	806	1080	745	1033	1190	2685	1471	1297	819	1119	25.5672	15.3108	13.389	22.1877	18.4008	25.5466	26.044	42.8149	33.5268	28.3339	26.3926
ENSMUSG00000033327	2408.88	2358.07	1959.81	3137.47	2391.37	4057.02	4771.1	5592.92	4715.83	3848.37	3124.41	2577.4	2718.77	4105	-0.594653	0.017456	0.3819	Tnxb	17	34879431	34938789	+	13488	protein_coding	tenascin XB [Source:MGI Symbol;Acc:MGI:1932137]	-	2140	2625	2533	3291	2101	3524	4747	7614	4514	3821	2036	2917	10.4566	10.3685	8.53216	13.7097	10.5225	17.6717	21.0663	24.6192	20.8618	16.9259	13.3041
ENSMUSG00000097134	3.37694	15.2713	8.51083	4.76674	0	5.75627	0	1.46912	3.13414	0	0	0	6.28034	0.767208	2.99366	0.017464	0.3819	1110002J07Rik	10	66748268	66756037	-	2513	lncRNA	RIKEN cDNA 1110002J07 gene [Source:MGI Symbol;Acc:MGI:1915738]	-	3	17	11	5	0	5	0	2	3	0	0	0	0.0786782	0.360405	0.198871	0.111795	0	0.134576	0	0.0347093	0.074416	0	0
ENSMUSG00000087057	15.7591	29.6443	43.3279	19.067	11.3821	10.3613	12.0609	17.6294	4.17885	8.0573	6.13832	3.53432	21.5902	8.59985	1.31778	0.0174678	0.3819	Gm11730	11	116985774	116987893	-	829	lncRNA	predicted gene 11730 [Source:MGI Symbol;Acc:MGI:3650941]	-	14	33	56	20	10	9	12	24	4	8	4	4	1.11301	2.12077	3.06906	1.35557	0.814862	0.734307	0.866451	1.2626	0.300776	0.576579	0.425267
ENSMUSG00000049152	10.1308	3.59324	1.54742	2.86005	20.4877	0	0	0	2.08942	0	0	1.76716	6.43654	0.642764	3.27259	0.0175642	0.383602	Ugt3a2	15	9335636	9371041	+	3102	protein_coding	UDP glycosyltransferases 3 family, polypeptide A2 [Source:MGI Symbol;Acc:MGI:2145969]	-	9	4	2	3	18	0	0	0	2	0	0	2	0.191217	0.0686993	0.0292927	0.0543408	0.391985	0	0	0	0.0401907	0	0
ENSMUSG00000024511	211.622	23.3561	44.8753	236.431	1604.87	108.218	116.589	176.294	97.1582	102.731	84.4019	73.337	371.562	108.418	1.77581	0.0176809	0.385745	Rab27b	18	70112202	70274676	-	10679	protein_coding	RAB27B, member RAS oncogene family [Source:MGI Symbol;Acc:MGI:1931295]	-	188	26	58	248	1410	94	116	240	93	102	55	83	1.16025	0.129711	0.246757	1.30487	8.91923	0.59537	0.650197	0.980141	0.542862	0.57068	0.45393
ENSMUSG00000032498	226.255	309.019	280.084	220.224	279.999	209.528	238.203	164.541	211.032	134.96	196.426	163.462	254.185	184.771	0.463193	0.0177209	0.386155	Mlh1	9	111057296	111100859	-	5300	protein_coding	mutL homolog 1 [Source:MGI Symbol;Acc:MGI:101938]	-	201	344	362	231	246	182	237	224	202	134	128	185	2.49946	3.45793	3.10316	2.44897	3.13544	2.32266	2.67664	1.84323	2.37582	1.51061	2.12858
ENSMUSG00000026255	782.324	393.46	344.302	973.369	676.095	957.843	1153.83	1754.12	988.297	1174.35	802.586	971.937	687.899	1140.85	-0.730832	0.0177369	0.386155	Efhd1	1	87192085	87238561	+	2125	protein_coding	EF hand domain containing 1 [Source:MGI Symbol;Acc:MGI:1921607]	-	695	438	445	1021	594	832	1148	2388	946	1166	523	1100	21.5552	10.9812	9.51421	26.9969	18.8828	26.4822	32.337	49.0098	27.7504	32.7841	21.692
ENSMUSG00000003477	2240.04	2866.51	1733.89	1469.11	1550.24	1314.73	1407.11	1297.96	1554.53	1370.75	1025.1	857.955	1862.42	1252.23	0.572652	0.0177695	0.386459	Inmt	6	55147611	55152028	-	1600	protein_coding	indolethylamine N-methyltransferase [Source:MGI Symbol;Acc:MGI:102963]	-	1990	3191	2241	1541	1362	1142	1400	1767	1488	1361	668	971	81.9707	106.253	63.6346	54.1165	57.5037	48.2765	52.3752	48.1642	57.9723	50.8231	36.797
ENSMUSG00000052087	37.1463	396.155	246.814	38.134	21.6259	41.4451	31.1574	38.9316	47.012	66.4727	44.5028	42.4118	130.22	45.0814	1.53282	0.0177889	0.386475	Rgs14	13	55517545	55532500	+	4239	protein_coding	regulator of G-protein signaling 14 [Source:MGI Symbol;Acc:MGI:1859709]	-	33	441	319	40	19	36	31	53	45	66	29	48	0.513069	5.54254	3.419	0.530204	0.302781	0.574419	0.437739	0.545281	0.661739	0.930259	0.602963
ENSMUSG00000002033	45.0259	343.155	234.435	18.1136	7.96745	20.7226	0	19.0985	25.0731	2.01432	38.3645	52.1312	111.57	22.7803	2.29519	0.0178166	0.386673	Cd3g	9	44880870	44891729	-	3269	protein_coding	CD3 antigen, gamma polypeptide [Source:MGI Symbol;Acc:MGI:88333]	-	40	382	303	19	7	18	0	26	24	2	25	59	0.806437	6.22562	4.21114	0.326577	0.144651	0.372432	0	0.34687	0.45765	0.0365543	0.674033
ENSMUSG00000034438	38.272	187.747	123.794	40.0407	81.9509	28.7814	21.1066	33.0551	28.2072	35.2507	53.7103	55.6655	83.431	37.8326	1.14761	0.0178465	0.386917	Gbp8	5	105162016	105287406	-	3443	protein_coding	guanylate-binding protein 8 [Source:MGI Symbol;Acc:MGI:1923324]	-	34	209	160	42	72	25	21	45	27	35	35	63	0.65083	3.23402	2.11132	0.685423	1.41265	0.491126	0.36509	0.570011	0.488837	0.607371	0.895957
ENSMUSG00000027356	33.7694	5.38986	3.09485	0	310.731	0	0	1.46912	0	0	9.20748	3.53432	58.8308	2.36849	4.66057	0.0179194	0.387847	Fermt1	2	132746309	132787826	-	5699	protein_coding	fermitin family member 1 [Source:MGI Symbol;Acc:MGI:2443583]	-	30	6	4	0	273	0	0	2	0	0	6	4	0.346935	0.0560901	0.0318884	0	3.23596	0	0	0.0153052	0	0	0.0927917
ENSMUSG00000078868	7.87953	17.9662	3.09485	14.3002	9.10566	8.05878	0	7.34558	3.13414	0	0	0	10.0675	1.74662	2.43743	0.0179351	0.387847	Gm14412	2	177006313	177016100	-	1581	protein_coding	predicted gene 14412 [Source:MGI Symbol;Acc:MGI:3652251]	zf-C2H2	7	20	4	15	8	7	0	10	3	0	0	0	0.291804	0.673957	0.114948	0.533097	0.34182	0.299472	0	0.275852	0.118284	0	0
ENSMUSG00000074575	9.00517	55.6953	10.832	38.134	108.13	8.05878	11.0559	18.3639	9.40241	20.1432	0	5.30147	38.3091	10.7112	1.82136	0.0179455	0.387847	Kcng1	2	168102037	168123656	-	4508	protein_coding	potassium voltage-gated channel, subfamily G, member 1 [Source:MGI Symbol;Acc:MGI:3616086]	-	8	62	14	40	95	7	11	25	9	20	0	6	0.116958	0.732726	0.141096	0.498566	1.42357	0.105028	0.146058	0.24186	0.12445	0.265075	0
ENSMUSG00000020401	1.12565	11.678	3.86856	0.953349	0	2.30251	0	0	0	0	0	0	3.32135	0	4.17235	0.0180408	1	Fam71b	11	46287386	46298809	+	2493	protein_coding	family with sequence similarity 71, member B [Source:MGI Symbol;Acc:MGI:3650836]	-	1	13	5	1	0	2	0	0	0	0	0	0	0.0264365	0.277815	0.0911212	0.0225385	0	0.0542622	0	0	0	0	0
ENSMUSG00000031506	75.4183	408.731	324.959	39.0873	76.2599	33.3864	47.2387	51.419	57.4591	37.265	73.6599	97.1937	159.64	60.7059	1.39737	0.0180565	0.389203	Ptpn7	1	135060438	135073055	+	6102	protein_coding	protein tyrosine phosphatase, non-receptor type 7 [Source:MGI Symbol;Acc:MGI:2156893]	-	67	455	420	41	67	29	47	70	55	37	48	110	0.723649	3.97258	3.12715	0.377536	0.741722	0.321452	0.461045	0.500304	0.56186	0.362287	0.693307
ENSMUSG00000024803	37.1463	45.8138	27.0799	45.7607	0	54.1089	109.553	106.511	107.605	73.5228	136.578	28.2745	34.985	93.6741	-1.41889	0.0180613	0.389203	Ankrd1	19	36089361	36097499	-	2886	protein_coding	ankyrin repeat domain 1 (cardiac muscle) [Source:MGI Symbol;Acc:MGI:1097717]	-	33	51	35	48	0	47	109	145	103	73	89	32	0.753604	0.941473	0.550989	0.934526	0	1.10152	2.26072	2.19119	2.22473	1.5113	2.718
ENSMUSG00000015942	160.967	217.391	204.26	175.416	187.804	201.469	126.64	138.097	172.377	77.5515	173.408	115.749	191.218	133.97	0.518314	0.0180645	0.389203	Gtf2ird2	5	134212858	134253209	+	6200	protein_coding	GTF2I repeat domain containing 2 [Source:MGI Symbol;Acc:MGI:2149780]	GTF2I	143	242	264	184	165	175	126	188	165	77	113	131	1.52009	2.07949	1.93457	1.66753	1.79776	1.90913	1.21646	1.32243	1.65894	0.742031	1.60636
ENSMUSG00000053199	82.1722	61.0851	59.5758	63.8744	63.7396	256.73	204.031	128.548	124.321	108.774	1008.22	76.8714	97.8628	275.127	-1.49015	0.0180915	0.38938	Arhgap20	9	51676637	51765156	+	12685	protein_coding	Rho GTPase activating protein 20 [Source:MGI Symbol;Acc:MGI:2445175]	-	73	68	77	67	56	223	203	175	119	108	657	87	0.379278	0.285596	0.275786	0.296778	0.29822	1.18906	0.957906	0.601666	0.584782	0.508694	4.5649
ENSMUSG00000026655	502.038	1395.97	1157.47	429.007	620.323	392.578	506.559	368.013	342.665	347.471	191.823	637.06	749.566	398.932	0.909476	0.0182386	0.392062	Fam107b	2	3571525	3783179	+	4329	protein_coding	family with sequence similarity 107, member B [Source:MGI Symbol;Acc:MGI:1913790]	-	446	1554	1496	450	545	341	504	501	328	345	125	721	6.79005	19.1248	15.7006	5.84079	8.50448	5.32791	6.96884	5.04729	4.72306	4.76162	2.54495
ENSMUSG00000106930	4.50259	3.59324	8.51083	4.76674	11.3821	3.45376	0	1.46912	2.08942	1.00716	3.06916	2.65074	6.03487	1.71427	1.85747	0.018254	0.392062	Gm6450	5	93151690	93152263	+	574	processed_pseudogene	predicted gene 6450 [Source:MGI Symbol;Acc:MGI:3648082]	-	4	4	11	5	10	3	0	2	2	1	2	3	0.459276	0.371263	0.870667	0.489446	1.17687	0.353508	0	0.151959	0.217198	0.104091	0.307096
ENSMUSG00000105128	0	101.509	81.2397	7.62679	0	4.60502	0	0	2.08942	10.0716	6.13832	3.53432	32.4968	3.63895	3.17652	0.0182728	0.392062	Gm42870	16	19050083	19053552	+	3470	TEC	predicted gene 42870 [Source:MGI Symbol;Acc:MGI:5663007]	-	0	113	105	8	0	4	0	0	2	10	4	4	0	1.73493	1.37477	0.129541	0	0.0779687	0	0	0.0359284	0.172184	0.101598
ENSMUSG00002076091	2.25129	22.4578	7.73712	2.86005	0	3.45376	0	0	3.13414	0	0	0	6.46	0.522356	3.61004	0.0183124	0.392506	ENSMUSG00002076091	12	113388770	113388847	-	78	miRNA	-	-	2	25	10	3	0	3	0	0	3	0	0	0	1.6899	17.0757	5.82475	2.16109	0	2.60146	0	0	2.39753	0	0
ENSMUSG00000083022	32.6437	45.8138	51.8387	19.067	31.8698	27.6301	15.0762	19.0985	15.6707	24.1719	29.157	17.6716	34.8105	20.141	0.812308	0.0183986	0.393673	Rps15a-ps6	11	6122644	6123036	-	393	processed_pseudogene	ribosomal protein S15A, pseudogene 6 [Source:MGI Symbol;Acc:MGI:3650298]	-	29	51	67	20	28	24	15	26	15	24	19	20	4.8633	6.91372	7.74558	2.85946	4.81287	4.13056	2.28463	2.88528	2.37923	3.64873	4.26106
ENSMUSG00000030793	74.2927	240.747	108.32	49.5741	229.918	48.3527	93.4722	62.4374	17.7601	69.4942	35.2954	52.1312	125.201	55.0984	1.18163	0.0184048	0.393673	Pycard	7	127588880	127593039	-	3800	protein_coding	PYD and CARD domain containing [Source:MGI Symbol;Acc:MGI:1931465]	-	66	268	140	52	202	42	93	85	17	69	23	59	1.14468	3.75738	1.67385	0.768894	3.59093	0.747576	1.46493	0.975536	0.278871	1.0849	0.533458
ENSMUSG00000049214	9.00517	0	0	0	64.8778	0	0	0	0	0	0	0	12.3138	0	6.05058	0.0184485	0.394033	Skint7	4	111830120	111845420	+	3989	protein_coding	selection and upkeep of intraepithelial T cells 7 [Source:MGI Symbol;Acc:MGI:3041190]	-	8	0	0	0	57	0	0	0	0	0	0	0	0.132176	0	0	0	0.965272	0	0	0	0	0	0
ENSMUSG00000073421	2483.18	7300.57	7002.09	1388.08	1061.95	1067.21	1373.94	1740.9	1498.12	1730.3	613.832	1835.19	3383.85	1465.38	1.20732	0.0184596	0.394033	H2-Ab1	17	34476663	34488393	+	2568	protein_coding	histocompatibility 2, class II antigen A, beta 1 [Source:MGI Symbol;Acc:MGI:103070]	-	2206	8127	9050	1456	933	927	1367	2370	1434	1718	400	2077	56.6156	168.605	160.112	31.8576	24.5429	24.416	31.8633	40.2496	34.809	39.9716	13.7284
ENSMUSG00000053541	3.37694	186.849	136.173	18.1136	0	13.815	8.04062	9.54925	26.1178	16.1146	10.7421	2.65074	59.7213	12.2025	2.29558	0.0185846	0.396294	Gvin-ps6	7	106017055	106023676	-	6622	unprocessed_pseudogene	GTPase, very large interferon inducible, pseudogene 6 [Source:MGI Symbol;Acc:MGI:3647753]	-	3	208	176	19	0	12	8	13	25	16	7	3	0.0298578	1.67343	1.20752	0.161217	0	0.122569	0.0723133	0.0856174	0.235336	0.144362	0.0931677
ENSMUSG00000033985	74.2927	119.475	104.451	57.2009	113.821	65.6215	59.2996	42.6043	74.1745	55.3939	55.2449	61.8505	89.1437	58.0946	0.622132	0.0186171	0.396579	Tesk2	4	116578145	116663153	+	4272	protein_coding	testis-specific kinase 2 [Source:MGI Symbol;Acc:MGI:2385204]	-	66	133	135	60	100	57	59	58	71	55	36	70	1.01821	1.65865	1.43573	0.789163	1.58128	0.902471	0.826681	0.592113	1.03601	0.769227	0.742724
ENSMUSG00000077637	7.87953	0	0.773712	3.8134	34.1462	2.30251	1.00508	2.93823	0	0	0	0	8.15256	0.657218	3.49955	0.0187691	0.399208	Gm22771	11	74796935	74797025	+	91	snoRNA	predicted gene, 22771 [Source:MGI Symbol;Acc:MGI:5452548]	-	7	0	1	4	30	2	1	4	0	0	0	0	5.0697	0	0.499264	2.46982	22.2699	1.48655	0.657773	1.91702	0	0	0
ENSMUSG00000106037	390.599	500.359	405.425	328.905	512.193	348.83	308.559	264.441	306.101	222.583	405.129	305.718	414.385	302.088	0.459055	0.0187821	0.399208	Gm4332	3	119503165	119503510	+	346	processed_pseudogene	predicted gene 4332 [Source:MGI Symbol;Acc:MGI:3782515]	-	347	557	524	345	450	303	307	360	293	221	264	346	66.0966	85.7656	68.8061	56.026	87.8568	59.232	53.1104	45.3768	52.7872	38.1627	67.2487
ENSMUSG00000035187	22.5129	1.79662	26.3062	38.134	54.6339	66.7727	235.188	179.232	55.3697	93.6661	19.9495	41.5282	35.0261	104.156	-1.5776	0.0187983	0.399208	Nkx6-1	5	101806005	101812862	-	3138	protein_coding	NK6 homeobox 1 [Source:MGI Symbol;Acc:MGI:1206039]	Homeobox	20	2	34	40	48	58	234	244	53	93	13	47	0.420052	0.0339556	0.492263	0.716232	1.0333	1.25016	4.46355	3.39113	1.05284	1.77073	0.365129
ENSMUSG00000035439	103.559	224.578	133.078	280.285	105.853	153.117	402.031	371.686	198.495	262.869	243.998	197.922	166.745	279.5	-0.744706	0.0188228	0.399321	Haus8	8	71701205	71725578	-	5278	protein_coding	4HAUS augmin-like complex, subunit 8 [Source:MGI Symbol;Acc:MGI:1923728]	-	92	250	172	294	93	133	400	506	190	261	159	224	1.1488	2.52351	1.48058	3.12986	1.19029	1.7044	4.53637	4.18108	2.24399	2.95457	2.65512
ENSMUSG00000112662	3.37694	15.2713	3.86856	0.953349	9.10566	3.45376	0	3.67279	0	0	0	0	6.00492	0.612131	3.09598	0.0188707	0.399927	Gm47922	10	77957267	77973931	-	963	lncRNA	predicted gene, 47922 [Source:MGI Symbol;Acc:MGI:6097178]	-	3	17	5	1	8	3	0	5	0	0	0	0	0.205315	0.940495	0.235893	0.0583472	0.56118	0.21071	0	0.226439	0	0	0
ENSMUSG00000007476	320.809	251.527	289.368	299.352	187.804	215.285	419.117	395.192	300.877	409.915	254.74	394.96	260.691	362.467	-0.476724	0.0189365	0.399976	Lrrc8a	2	30127727	30153802	+	4308	protein_coding	leucine rich repeat containing 8A VRAC subunit A [Source:MGI Symbol;Acc:MGI:2652847]	-	285	280	374	314	165	187	417	538	288	407	166	447	4.36008	3.46271	3.94428	4.09544	2.5873	2.936	5.79399	5.44646	4.16729	5.64471	3.39616
ENSMUSG00000002699	73.167	616.241	404.651	43.854	20.4877	46.0502	47.2387	54.3573	73.1298	74.53	56.7795	89.2415	200.742	65.8795	1.60839	0.0189623	0.399976	Lcp2	11	33996920	34042295	+	4459	protein_coding	lymphocyte cytosolic protein 2 [Source:MGI Symbol;Acc:MGI:1321402]	-	65	686	523	46	18	40	47	74	70	74	37	101	0.96073	8.19635	5.32888	0.579652	0.272693	0.606753	0.630925	0.723773	0.978584	0.991556	0.731342
ENSMUSG00000046714	395.102	176.967	194.202	354.646	396.096	437.477	712.6	758.798	498.328	564.011	400.526	303.068	325.748	539.555	-0.729919	0.0189814	0.399976	Foxc2	8	121842910	121845634	+	2725	protein_coding	forkhead box C2 [Source:MGI Symbol;Acc:MGI:1347481]	Fork_head	351	197	251	372	348	380	709	1033	477	560	261	343	8.48919	3.85153	4.18484	7.67049	8.62683	9.43207	15.5739	16.5326	10.9116	12.2785	8.44171
ENSMUSG00000095416	0	6.28817	38.6856	0.953349	0	0	0	0	0	0	0	0	7.65452	0	5.3725	0.0189986	0.399976	Ighv1-12	12	114579470	114579938	-	386	IG_V_gene	immunoglobulin heavy variable V1-12 [Source:MGI Symbol;Acc:MGI:3646284]	-	0	7	50	1	0	0	0	0	0	0	0	0	0	0.96615	5.88511	0.145566	0	0	0	0	0	0	0
ENSMUSG00000039997	284.789	1469.64	888.221	409.94	392.681	321.2	330.671	285.743	317.592	460.273	178.011	337.527	627.745	318.303	0.979769	0.019023	0.399976	Ifi203	1	173747973	173770238	-	6706	protein_coding	interferon activated gene 203 [Source:MGI Symbol;Acc:MGI:96428]	-	253	1636	1148	430	345	279	329	389	304	457	116	382	2.48647	12.9973	7.77768	3.60289	3.47532	2.81404	2.93663	2.52984	2.82584	4.0717	1.52458
ENSMUSG00000100931	4.50259	0	1.54742	0	0	0	0	5.1419	8.35769	18.1289	7.6729	6.18505	1.00833	7.58108	-2.92292	0.0190239	0.399976	Gm28085	9	95909154	95922726	-	1137	lncRNA	predicted gene 28085 [Source:MGI Symbol;Acc:MGI:5578791]	-	4	0	2	0	0	0	0	7	8	18	5	7	0.23186	0	0.0799173	0	0	0	0	0.268501	0.438598	0.945878	0.387584
ENSMUSG00000022995	1918.1	801.293	943.155	3000.19	2554.14	2046.93	2709.69	5521.67	3841.41	2587.4	3434.39	2079.94	1877.3	3362.42	-0.841027	0.0190282	0.399976	Enah	1	181723949	181847555	-	21452	protein_coding	ENAH actin regulator [Source:MGI Symbol;Acc:MGI:108360]	-	1704	892	1219	3147	2244	1778	2696	7517	3677	2569	2238	2354	5.23513	2.21529	2.58171	8.24282	7.06633	5.60601	7.52263	15.2822	10.6847	7.15516	9.19494
ENSMUSG00000029330	480.651	230.866	463.453	243.104	1554.79	210.679	209.056	242.404	247.597	317.256	122.766	315.438	530.591	242.42	1.12885	0.0190301	0.399976	Cds1	5	101912996	101971724	+	3939	protein_coding	CDP-diacylglycerol synthase 1 [Source:MGI Symbol;Acc:MGI:1921846]	-	427	257	599	255	1366	183	208	330	237	315	80	357	7.14443	3.47601	6.90896	3.63748	23.4263	3.14235	3.16078	3.65372	3.75059	4.77802	1.79003
ENSMUSG00000042345	16.8847	170.679	132.305	4.76674	0	13.815	0	5.87646	15.6707	0	12.2766	16.788	56.4084	8.4353	2.7464	0.0190609	0.399976	Ubash3a	17	31426847	31465866	+	11239	protein_coding	ubiquitin associated and SH3 domain containing, A [Source:MGI Symbol;Acc:MGI:1926074]	-	15	190	171	5	0	12	0	8	15	0	8	19	0.0879608	0.900658	0.691258	0.0249971	0	0.0722176	0	0.0310435	0.0831957	0	0.0627363
ENSMUSG00000030047	104.685	557.851	387.63	69.5945	76.2599	36.8401	129.655	91.8197	56.4144	44.3151	49.1066	93.6594	205.477	77.495	1.40654	0.0190657	0.399976	Arhgap25	6	87435527	87510241	-	4434	protein_coding	Rho GTPase activating protein 25 [Source:MGI Symbol;Acc:MGI:2443687]	-	93	621	501	73	67	32	129	125	54	44	32	106	1.38233	7.46156	5.1335	0.925068	1.02075	0.48814	1.74145	1.22948	0.759164	0.592898	0.636078
ENSMUSG00000019916	520.049	513.834	577.189	1092.54	557.721	978.566	1260.37	1212.02	873.379	1032.34	1569.88	715.699	706.649	1110.61	-0.651969	0.0191825	0.401414	P4ha1	10	59159118	59209126	+	4114	protein_coding	procollagen-proline, 2-oxoglutarate 4-dioxygenase (proline 4-hydroxylase), alpha 1 polypeptide [Source:MGI Symbol;Acc:MGI:97463]	-	462	572	746	1146	490	850	1254	1650	836	1025	1023	810	7.40122	7.4074	8.23846	15.6519	8.04582	13.9748	18.2453	17.4915	12.6672	14.8862	21.9163
ENSMUSG00000120905	10.1308	2.69493	10.832	12.3935	0	6.90752	12.0609	8.08013	25.0731	22.1576	26.0879	22.0895	7.1598	19.2582	-1.408	0.0191845	0.401414	ENSMUSG00000120905	16	90081503	90081866	+	364	lncRNA	novel transcript	-	9	3	14	13	0	6	12	11	24	22	17	25	1.62955	0.43909	1.74742	2.00673	0	1.11491	1.97332	1.31795	4.11005	3.61114	4.11627
ENSMUSG00000035042	48.4028	681.818	410.841	20.0203	0	26.4788	20.1016	27.1786	45.9673	27.1934	0	29.1581	197.927	24.9332	2.98706	0.0191924	0.401414	Ccl5	11	83416604	83421344	-	960	protein_coding	chemokine (C-C motif) ligand 5 [Source:MGI Symbol;Acc:MGI:98262]	-	43	759	531	21	0	23	20	37	44	27	0	33	2.95204	42.1216	25.1301	1.22912	0	1.62049	1.24703	1.68089	2.85706	1.68041	0
ENSMUSG00000027347	105.811	651.275	506.781	111.542	72.8453	59.8652	45.2285	134.424	47.012	142.01	87.4711	115.749	251.353	95.3157	1.39917	0.0192325	0.401559	Rasgrp1	2	117110474	117173482	-	5600	protein_coding	RAS guanyl releasing protein 1 [Source:MGI Symbol;Acc:MGI:1314635]	-	94	725	655	117	64	52	45	183	45	141	57	131	1.10628	6.89738	5.31404	1.17394	0.772024	0.628066	0.480997	1.42518	0.500913	1.50437	0.897105
ENSMUSG00000026678	11550.3	6906.21	7054.7	9638.36	6681.28	5142.65	20175.9	32504.2	10557.9	12459.6	5991	7492.75	7828.91	14863.6	-0.92494	0.0192561	0.401559	Rgs5	1	169483070	169523382	+	4546	protein_coding	regulator of G-protein signaling 5 [Source:MGI Symbol;Acc:MGI:1098434]	-	10261	7688	9118	10110	5870	4467	20074	44250	10106	12371	3904	8480	148.76	90.0986	91.1259	124.959	87.2263	66.4624	264.315	424.514	138.576	162.592	75.6897
ENSMUSG00000034445	433.374	1048.33	734.253	272.658	578.209	311.99	279.412	341.569	371.917	383.729	283.897	341.945	563.135	333.745	0.754982	0.0192574	0.401559	Cyb561a3	19	10554536	10573325	+	3910	protein_coding	cytochrome b561 family, member A3 [Source:MGI Symbol;Acc:MGI:2686925]	-	385	1167	949	286	508	271	278	465	356	381	185	387	6.48947	15.9011	11.0271	4.10994	8.77659	4.68794	4.25584	5.18662	5.67558	5.82199	4.17015
ENSMUSG00000037295	718.162	852.497	933.87	487.161	850.241	490.434	489.473	510.518	593.396	595.233	438.89	408.213	722.061	505.954	0.513291	0.0192947	0.401594	Ldlrap1	4	134468865	134495335	-	7010	protein_coding	low density lipoprotein receptor adaptor protein 1 [Source:MGI Symbol;Acc:MGI:2140175]	-	638	949	1207	511	747	426	487	695	568	591	286	462	5.9983	7.21244	7.82277	4.0959	7.19849	4.11037	4.15842	4.32389	5.05089	5.03724	3.59587
ENSMUSG00000034881	153.088	204.815	156.29	188.763	101.3	216.436	268.356	376.828	317.592	244.74	173.408	183.784	170.115	260.785	-0.618189	0.0192989	0.401594	Tbxa2r	10	81164565	81171006	+	1919	protein_coding	thromboxane A2 receptor [Source:MGI Symbol;Acc:MGI:98496]	-	136	228	202	198	89	188	267	513	304	243	113	208	4.67078	6.32986	4.78242	5.79745	3.13295	6.62632	8.32825	11.6587	9.87497	7.56579	5.18991
ENSMUSG00000028757	1670.46	1360.94	1497.13	1692.19	1771.05	1681.98	1921.71	2129.48	1935.85	1977.06	1657.35	2042.83	1612.29	1944.05	-0.271069	0.0193171	0.401594	Ddost	4	138032041	138039939	+	2120	protein_coding	dolichyl-di-phosphooligosaccharide-protein glycotransferase [Source:MGI Symbol;Acc:MGI:1194508]	-	1484	1515	1935	1775	1556	1461	1912	2899	1853	1963	1080	2312	46.1343	38.0724	41.4683	47.0445	49.5807	46.6127	53.9845	59.6376	54.485	55.3232	44.8998
ENSMUSG00000064262	177.852	1570.25	964.819	221.177	242.438	186.503	258.305	237.262	296.698	263.876	55.2449	202.34	560.506	218.954	1.35573	0.0193468	0.401809	Gimap8	6	48624168	48637809	+	3700	protein_coding	GTPase, IMAP family member 8 [Source:MGI Symbol;Acc:MGI:2685303]	-	158	1748	1247	232	213	162	257	323	284	262	36	229	2.81437	25.1694	15.3122	3.52316	3.88881	2.96144	4.15766	3.80723	4.78469	4.2308	0.857545
ENSMUSG00000052684	1189.81	1941.25	1500.23	1268.91	1115.44	1847.76	4926.89	2224.24	1360.21	1829.01	3273.26	1521.52	1477.23	2522.52	-0.771787	0.0194408	0.403001	Jun	4	94937271	94940459	-	3189	protein_coding	jun proto-oncogene [Source:MGI Symbol;Acc:MGI:96646]	TF_bZIP	1057	2161	1939	1331	980	1605	4902	3028	1302	1816	2133	1722	21.8447	36.1022	27.6245	23.4515	20.7592	34.0416	92.0103	41.4104	25.4504	34.0239	58.9512
ENSMUSG00000062168	36.0207	26.051	41.0067	50.5275	42.1137	67.924	52.264	178.498	119.097	57.4082	84.4019	30.9253	43.9406	87.099	-0.991537	0.0194776	0.403001	Ppef1	X	159406090	159518761	-	2891	protein_coding	protein phosphatase with EF hand calcium-binding domain 1 [Source:MGI Symbol;Acc:MGI:1097157]	-	32	29	53	53	37	59	52	243	114	57	55	35	0.729504	0.534421	0.832912	1.03009	0.864554	1.38036	1.07665	3.66578	2.45807	1.17801	1.67676
[truncated: 27,946 more rows]
[truncated: 1 more columns]

## Sheet: Figure 4e
WT	Het
107	72
88	74
127	105
100	96
107	99
68	63
104	75
78
106

## Sheet: Figure 5c
Gene_set	Term	Overlap	P-value	Fold Enrichment
KEGG_2019_Mouse	Mitophagy	44/68	4.18e-10	2.44806
KEGG_2019_Mouse	Regulation of actin cytoskeleton	117/219	3.22e-16	2.02125
KEGG_2019_Mouse	Autophagy	79/140	8.41e-13	2.1349
[truncated: 4 more rows]

## Sheet: Fig 7b-d, sup fig 8
	Baseline										4 Week Treatment										4 Week Treatment
[truncated: 17 more rows]
[truncated: 9 more columns]

[truncated: 1 more sheets: Sup fig 5]
